# Supplementary material for: FER kinase governs invasive growth of head and neck squamous cell carcinoma through dynamic control of growth factor receptor activity
Source: Neoplasia. 2025 Oct 19;70:101241. doi: 10.1016/j.neo.2025.101241 (PMC12569816; doi:10.1016/j.neo.2025.101241)
Supplement: Supplementary file 2 [file mmc2.xlsx]

## Sheet: Single cell mRNA DE T4 FER-iKD
Supplemental table 1: Differential expression analysis of single-cell mRNA sequencing data from T4 FER-iKD cells (-DOX vs. +DOX)
Gene Name	p_value	log2FC	pct_1	pct_2	adj_p_val	auc
LAMC2	3.299e-91	0.6107	100	97.88	1.181e-87	0.8846
PLAU	1.414e-67	0.6074	99.21	95.05	1.787e-64	0.8299
EREG	3.483e-57	0.6035	94.89	73.35	2.137e-54	0.8022
HMGA2	7.206e-69	0.59	92.53	70.28	1.032e-65	0.8322
SDC4	9.979e-100	0.5816	99.61	97.17	7.144e-96	0.9026
IL1A	4.052e-47	0.5678	99.41	93.4	1.554e-44	0.7738
YES1	1.005e-83	0.5629	94.5	75.47	3.085e-80	0.8676
ITGB1	9.15e-118	0.5576	99.8	97.64	1.965e-113	0.9381
BNIP3	8.129e-78	0.5551	92.73	72.64	1.455e-74	0.8538
CSF2	3.74e-55	0.536	74.07	28.07	2.008e-52	0.7814
LRRC8A	5.195e-74	0.5181	95.48	83.25	7.969e-71	0.8454
ARPC1A	1.365e-81	0.5133	95.28	78.07	3.663e-78	0.863
CALD1	2.173e-48	0.5079	95.28	80.42	8.642e-46	0.7774
NT5E	1.254e-46	0.4921	95.87	86.56	4.642e-44	0.7722
HBEGF	1.696e-39	0.4833	95.28	83.96	4.234e-37	0.7496
COPA	1.939e-79	0.4813	95.48	83.49	3.784e-76	0.8582
FOSB	4.703e-43	0.4787	77.6	44.1	1.485e-40	0.7542
PTP4A2	1.178e-108	0.4765	98.43	96.23	1.265e-104	0.9205
TWF1	7.323e-65	0.4693	87.62	57.55	7.863e-62	0.8201
ITGA2	4.638e-68	0.4654	98.82	93.87	6.225e-65	0.8311
CDK6	5e-81	0.4653	98.04	93.63	1.193e-77	0.862
TNFAIP3	1.044e-28	0.4634	94.11	79.25	1.401e-26	0.7109
TNIP2	1.654e-63	0.4626	80.35	40.8	1.615e-60	0.8109
KYNU	4.61e-34	0.4614	94.11	78.54	8.92e-32	0.7308
RHOB	1.022e-46	0.4578	90.37	67.22	3.852e-44	0.7715
HADHB	6.613e-64	0.4574	89	70.52	6.762e-61	0.8193
TSEN34	4.005e-63	0.4518	91.75	80.66	3.739e-60	0.8181
INHBA	4.711e-28	0.4518	75.05	47.41	6.094e-26	0.703
PSMD2	1.208e-95	0.4509	98.62	95.99	6.485e-92	0.8941
MET	6.059e-62	0.4479	96.86	90.8	4.819e-59	0.8154
SEP2	1.369e-94	0.4436	98.23	94.1	5.878e-91	0.8918
SLC9A1	4.303e-57	0.4427	82.12	46.93	2.567e-54	0.7965
ARNTL2	7.368e-52	0.4367	92.14	77.36	3.367e-49	0.7873
AREG	5.684e-44	0.4337	98.82	93.4	1.937e-41	0.7641
SLC38A1	1.427e-62	0.4291	95.48	89.62	1.277e-59	0.817
SERPINE1	5.392e-30	0.426	89.59	69.81	7.771e-28	0.7153
WDR45B	4.805e-58	0.4237	89.78	67.45	3.035e-55	0.8037
SLC7A11	8.777e-30	0.4236	86.44	69.58	1.24e-27	0.7142
CS	2.159e-74	0.422	97.05	90.09	3.567e-71	0.8465
BIRC3	2.961e-26	0.4186	88.21	67.69	3.573e-24	0.7004
CXCL2	1.197e-27	0.417	60.51	28.07	1.503e-25	0.6897
LAMA3	3.204e-49	0.4168	98.82	94.1	1.323e-46	0.7801
CLDN1	8.282e-37	0.412	97.84	92.22	1.797e-34	0.7407
LAMB3	8.476e-59	0.4112	99.21	97.41	5.516e-56	0.807
VEGFC	4.393e-32	0.4047	89.19	71.46	7.733e-30	0.7232
CXCL16	1.132e-52	0.4026	94.5	79.01	5.525e-50	0.7898
IL1B	1.712e-32	0.3981	99.41	96.7	3.09e-30	0.7254
SPTLC1	3.265e-61	0.3961	94.7	86.32	2.337e-58	0.8134
ADAMTS1	2.053e-23	0.3907	67.98	40.8	2.07e-21	0.6809
PPP1R15A	2.968e-39	0.3905	91.94	77.36	7.326e-37	0.7485
EHD2	3.415e-43	0.3884	89.39	73.58	1.111e-40	0.7609
JUN	2.913e-33	0.3825	91.94	75.94	5.537e-31	0.7278
TNFRSF12A	3.759e-66	0.3817	97.45	96.23	4.249e-63	0.8263
EZR	1.36e-61	0.3772	97.64	94.58	1.043e-58	0.8145
ARHGAP1	7.838e-46	0.3764	87.23	70.52	2.853e-43	0.7687
EPHA2	2.379e-51	0.3755	98.04	93.87	1.064e-48	0.7863
PDGFB	1.337e-23	0.3739	88.21	69.1	1.368e-21	0.6893
ZBED2	5.013e-30	0.3737	93.71	80.66	7.274e-28	0.716
NCOA4	1.502e-56	0.3702	94.7	89.15	8.491e-54	0.8009
TPM4	9.971e-57	0.3697	99.21	97.64	5.787e-54	0.8014
TGFBI	2.227e-29	0.3689	92.53	83.02	3.085e-27	0.7135
MICAL2	4.255e-34	0.3626	94.5	86.08	8.307e-32	0.7311
CLDND1	2.333e-66	0.359	99.21	95.99	2.783e-63	0.8268
IL6ST	4.191e-48	0.3566	97.05	93.16	1.636e-45	0.7767
SH3GL1	1.671e-41	0.3527	85.66	60.61	4.915e-39	0.7541
FOSL1	4.053e-36	0.3509	96.07	87.97	8.618e-34	0.7383
ASNA1	1.733e-38	0.3503	82.51	58.49	4.046e-36	0.7435
MAP2K3	7.301e-40	0.3409	93.32	84.43	1.912e-37	0.7508
AFF4	4.116e-37	0.3409	89	74.29	9.113e-35	0.7411
IER3	2.169e-44	0.3403	98.82	97.17	7.511e-42	0.7654
FAM65A	2.891e-32	0.3393	83.5	67.69	5.132e-30	0.7231
AXL	3.78e-21	0.339	79.76	60.85	3.221e-19	0.6771
SH2D5	2.124e-28	0.3382	66.4	36.32	2.798e-26	0.6985
AMIGO2	4.168e-25	0.3379	96.86	88.92	4.638e-23	0.6965
FAM129B	1.086e-60	0.336	97.45	95.28	7.526e-58	0.8121
NCK2	1.572e-44	0.3352	76.23	39.86	5.535e-42	0.757
SH3PXD2A	2.722e-29	0.3329	89.59	76.65	3.723e-27	0.7129
DDR1	4.124e-50	0.3321	96.27	94.1	1.771e-47	0.7827
DUSP1	8.464e-23	0.3288	89.39	75	8.188e-21	0.6862
NEDD4L	1.523e-31	0.3268	97.45	94.58	2.516e-29	0.7219
CYB5R3	1.275e-42	0.317	94.5	88.68	3.967e-40	0.7598
ZFP91	1.457e-43	0.3168	91.94	83.49	4.813e-41	0.7626
ADAM8	4.788e-25	0.3159	90.37	79.01	5.246e-23	0.696
FER	1.528e-32	0.3152	83.3	64.39	2.782e-30	0.7238
MTMR11	4.255e-31	0.3148	81.14	56.13	6.769e-29	0.7172
EPAS1	4.773e-24	0.3138	90.77	80.9	4.975e-22	0.6918
CALU	6.11e-39	0.3128	92.73	87.03	1.474e-36	0.7478
COQ10B	1.557e-41	0.312	76.42	43.16	4.645e-39	0.7488
ABR	2.997e-30	0.3115	81.93	61.08	4.5e-28	0.7148
MT2A	9.895e-30	0.3114	100	99.53	1.389e-27	0.7151
SOAT1	1.786e-30	0.3097	84.87	61.79	2.701e-28	0.7161
FOS	1.356e-25	0.3063	57.37	27.12	1.557e-23	0.6799
CMTM6	1.205e-38	0.306	89.98	81.13	2.843e-36	0.7466
ODC1	6.358e-40	0.3048	97.64	95.52	1.686e-37	0.7511
RSPRY1	1.11e-31	0.3048	79.37	53.07	1.892e-29	0.7185
LINC01057	3.251e-31	0.3018	99.21	97.17	5.25e-29	0.7207
PHLDA3	1.507e-30	0.2998	88.41	75.94	2.295e-28	0.7176
FOXK2	3.903e-35	0.2985	84.87	74.53	8.059e-33	0.734
DLGAP4	1.591e-24	0.2975	86.25	70.75	1.691e-22	0.6932
TGFA	1.05e-27	0.2949	90.77	81.6	1.335e-25	0.7069
BLOC1S2	3.175e-30	0.2944	89.78	77.12	4.736e-28	0.7165
ADRB2	2.042e-17	0.2941	77.8	61.79	1.151e-15	0.6592
TSPAN1	1.087e-18	0.2938	83.69	70.75	7.111e-17	0.6667
ANTXR2	1.115e-17	0.2936	71.91	50.24	6.526e-16	0.6581
IGFBP7	6.894e-30	0.292	98.82	94.81	9.869e-28	0.7157
CYP2S1	4.481e-24	0.2913	79.37	62.97	4.695e-22	0.6901
TMED5	6.374e-31	0.2894	90.18	78.54	1.006e-28	0.7192
KLF6	9.67e-21	0.289	96.66	91.75	7.987e-19	0.6774
ELK3	6.28e-25	0.2889	90.37	77.36	6.846e-23	0.6954
CXCL8	1.778e-09	0.2866	76.23	60.14	3.901e-08	0.6125
DUSP7	2.645e-28	0.2855	89.19	79.01	3.464e-26	0.7091
THBS1	2.204e-14	0.2831	95.09	92.22	9.563e-13	0.645
ILK	1.259e-25	0.2829	86.84	70.52	1.453e-23	0.6979
PMEPA1	3.342e-26	0.2815	97.25	94.1	3.987e-24	0.7011
UBASH3B	5.877e-26	0.2812	82.71	66.75	6.897e-24	0.6986
SLC25A22	5.457e-29	0.2805	90.57	83.02	7.37e-27	0.712
TEAD1	1.348e-31	0.2801	94.5	91.75	2.28e-29	0.7221
EMP3	4.896e-26	0.28	94.7	91.75	5.777e-24	0.7004
FAM91A1	4.417e-29	0.2798	89	78.3	6.003e-27	0.7121
MORF4L1	2.372e-61	0.2787	99.41	98.35	1.757e-58	0.8138
ANKRD40	1.062e-30	0.2769	90.96	81.37	1.641e-28	0.7185
PSMA7	3.047e-80	0.2754	100	99.29	6.544e-77	0.8602
HMGCS1	7.329e-20	0.2752	95.48	90.57	5.409e-18	0.6732
RAB1A	5.399e-52	0.2743	97.84	95.75	2.577e-49	0.7881
PDCD10	3.346e-37	0.2739	94.3	88.44	7.484e-35	0.742
ITGA3	6.289e-42	0.2717	97.64	96.7	1.902e-39	0.7576
MAFF	1.503e-21	0.2696	92.53	81.84	1.328e-19	0.6809
FADS3	6.289e-19	0.2696	78.78	61.32	4.26e-17	0.6667
TNPO1	2.933e-40	0.2687	94.89	92.22	7.974e-38	0.7522
ADIPOR1	5.037e-32	0.268	92.14	85.85	8.794e-30	0.7235
CARD10	8.002e-27	0.2675	89.78	80.9	9.819e-25	0.7033
BCL2L1	2.484e-31	0.2668	94.89	91.98	4.04e-29	0.7211
ABL2	1.307e-20	0.2666	91.36	83.96	1.059e-18	0.6766
CAB39	9.589e-33	0.2661	97.64	94.1	1.775e-30	0.7263
VEGFA	3.717e-21	0.2661	95.28	90.33	3.18e-19	0.6792
PDLIM4	2.227e-23	0.2659	92.14	84.91	2.234e-21	0.6891
EBNA1BP2	7.428e-39	0.2652	95.87	93.63	1.772e-36	0.7476
NFKB2	1.713e-20	0.265	91.16	83.96	1.373e-18	0.6761
USP10	1.373e-35	0.2599	93.32	90.57	2.891e-33	0.7364
ETS1	1.552e-16	0.2585	66.6	42.69	8.332e-15	0.6498
SLC7A5	9.477e-26	0.258	96.07	95.05	1.106e-23	0.6992
MIR22HG	2.79e-16	0.258	90.77	83.73	1.461e-14	0.6552
DCBLD2	2.198e-42	0.2574	99.41	98.82	6.745e-40	0.7591
DUSP5	1.922e-17	0.2568	92.34	85.14	1.091e-15	0.6613
IARS	2.013e-38	0.2562	94.5	92.69	4.647e-36	0.7461
TIPARP	9.768e-23	0.256	94.7	88.92	9.406e-21	0.6863
PHACTR2	6.166e-20	0.2557	81.93	67.22	4.598e-18	0.6723
B3GNT5	1.546e-21	0.2552	80.55	63.68	1.361e-19	0.6792
OSBPL8	6.063e-23	0.2538	80.94	63.92	5.892e-21	0.6855
GLYR1	1.45e-25	0.2534	82.91	68.16	1.656e-23	0.6971
ARPP19	3.73e-39	0.2531	96.27	95.28	9.104e-37	0.7486
DUSP6	1.337e-24	0.2513	99.41	96.93	1.436e-22	0.6944
FAM214B	2.881e-18	0.2508	73.67	54.95	1.768e-16	0.662
CDKN1A	2.299e-15	0.2505	94.3	88.68	1.095e-13	0.6504
RAD23B	8.834e-56	0.2493	99.02	98.35	4.864e-53	0.7988
ZFP36L1	2.364e-19	0.2481	95.68	92.92	1.654e-17	0.6708
CTSL	6.28e-22	0.247	75.25	55.19	5.691e-20	0.6792
TIMM17A	2.586e-25	0.2465	88.8	80.9	2.907e-23	0.6971
VPS25	2.768e-23	0.246	85.85	71.23	2.752e-21	0.6879
PHLDA1	1.652e-45	0.2454	99.8	99.76	5.914e-43	0.7689
UFC1	1.579e-23	0.2451	81.34	67.92	1.599e-21	0.6884
FGFRL1	2.793e-34	0.2447	59.33	21.7	5.503e-32	0.7083
GJB3	6.814e-19	0.2446	90.57	84.91	4.587e-17	0.6685
DARS	2.789e-51	0.2443	98.62	97.41	1.222e-48	0.7861
PTPRE	2.013e-18	0.2433	70.33	46.46	1.26e-16	0.6607
MT-TI	1.445e-13	0.2417	82.71	76.18	5.683e-12	0.6398
HMGA1	1.644e-62	0.2408	100	99.53	1.412e-59	0.8169
ALDH9A1	3.251e-21	0.2397	80.55	64.15	2.792e-19	0.6778
SPRY4	1.926e-17	0.239	77.21	59.91	1.091e-15	0.659
CTDSPL	3.601e-20	0.238	82.91	70.99	2.771e-18	0.6737
TRAF1	6.959e-18	0.2379	55.99	30.42	4.174e-16	0.6489
IL32	5.621e-11	0.2374	72.89	54.72	1.59e-09	0.6217
SLC43A3	1.155e-13	0.2371	84.28	73.35	4.61e-12	0.6403
NLN	1.514e-19	0.2367	82.71	72.64	1.08e-17	0.6708
LRRC8C	1.713e-18	0.236	81.53	66.04	1.082e-16	0.6653
PCBD1	4.728e-22	0.2348	93.52	90.33	4.302e-20	0.6833
PGM1	2.226e-21	0.2347	79.57	65.57	1.951e-19	0.6786
SPAG9	2.148e-18	0.2347	91.94	81.6	1.341e-16	0.666
KMT5A	1.525e-23	0.2341	89.39	83.49	1.552e-21	0.6897
TMEM43	4.911e-20	0.2338	82.51	66.51	3.7e-18	0.6727
AFF1	2.418e-19	0.2335	85.07	72.17	1.686e-17	0.67
THAP12	4.552e-22	0.2331	82.71	69.34	4.16e-20	0.6822
AKAP12	1.607e-10	0.2329	63.85	46.23	4.249e-09	0.6161
BCAR3	8.097e-17	0.2328	94.5	90.09	4.413e-15	0.6582
IFNGR2	1.358e-17	0.2319	92.53	86.32	7.82e-16	0.6621
DAG1	4.637e-25	0.231	67.78	42.45	5.107e-23	0.688
FOXD1	3.059e-14	0.2306	77.41	58.49	1.301e-12	0.642
SSR1	1.245e-25	0.2302	92.73	90.57	1.445e-23	0.6987
CD82	2.095e-17	0.23	85.85	79.48	1.178e-15	0.6608
DVL1	9.443e-19	0.2294	89.19	79.48	6.317e-17	0.6676
DKK1	3.1e-08	0.2286	86.84	79.01	5.474e-07	0.6049
SERTAD2	1.267e-18	0.2282	82.32	70.28	8.145e-17	0.6662
SEC11A	1.432e-31	0.227	94.3	91.98	2.403e-29	0.722
S100A11	3.583e-62	0.2268	100	100	2.96e-59	0.816
CA12	7.935e-11	0.2267	76.82	66.98	2.199e-09	0.6222
FST	5.448e-09	0.2263	87.23	81.37	1.09e-07	0.6106
PHC2	1.39e-17	0.2262	88.61	81.84	7.982e-16	0.6619
GPN1	3.053e-21	0.226	88.61	77.12	2.644e-19	0.6793
ARL1	8.085e-19	0.2255	78.19	65.33	5.426e-17	0.6664
CRK	1.148e-22	0.2254	85.66	80.19	1.096e-20	0.6856
PFKP	4.013e-22	0.2253	94.3	88.68	3.699e-20	0.6836
AK4	3.989e-19	0.225	93.12	83.73	2.737e-17	0.6696
BHLHE40	4.762e-16	0.2248	62.67	42.45	2.423e-14	0.6462
FLVCR1	2.577e-18	0.2243	73.28	58.25	1.59e-16	0.6626
SREK1IP1	1.827e-20	0.2228	93.12	90.33	1.458e-18	0.676
FAF1	1.053e-17	0.2225	78.39	63.21	6.18e-16	0.6608
SRPK1	2.56e-26	0.2224	92.93	90.09	3.124e-24	0.7015
SPRED1	3.704e-19	0.2222	74.26	56.6	2.55e-17	0.6666
RNF19B	2.994e-22	0.2215	65.42	37.5	2.808e-20	0.6742
ICAM1	8.999e-17	0.2213	63.85	37.97	4.88e-15	0.649
GLIS2	2.36e-15	0.2208	88.41	79.48	1.121e-13	0.6501
KRT18	3.273e-26	0.2206	96.66	94.81	3.927e-24	0.7011
DUSP4	7.95e-11	0.2196	78.39	63.44	2.2e-09	0.622
CXCL3	1.459e-14	0.2173	44.4	21.93	6.368e-13	0.6235
SGK1	1.076e-10	0.2172	84.68	71.46	2.93e-09	0.622
TOMM22	1.701e-24	0.2171	95.28	91.98	1.8e-22	0.694
NCBP2	4.504e-20	0.2127	89.39	85.85	3.418e-18	0.6741
TMEM52B	2.521e-11	0.2125	81.34	70.52	7.518e-10	0.6259
EGFR	1.267e-18	0.2123	91.36	88.92	8.145e-17	0.6672
YTHDF3	1.871e-18	0.2119	84.09	75.24	1.178e-16	0.6658
PPP1R14C	3.654e-18	0.2117	83.5	70.28	2.223e-16	0.6641
TUBB6	6.158e-20	0.2115	93.71	90.33	4.598e-18	0.6736
NAV3	2.484e-20	0.2095	52.65	25.47	1.961e-18	0.6557
STX6	3.182e-17	0.2094	88.8	80.9	1.78e-15	0.66
PNO1	3.702e-18	0.2092	86.64	77.12	2.246e-16	0.6645
NFIC	7.287e-20	0.2091	92.53	90.33	5.396e-18	0.6732
SOX9	1.375e-10	0.209	82.32	69.81	3.672e-09	0.6211
EGR1	1.009e-14	0.2074	43.03	20.28	4.512e-13	0.6225
C16orf52	5.473e-19	0.2064	62.08	38.92	3.719e-17	0.6592
ASAP2	3.525e-18	0.2061	88.8	85.14	2.15e-16	0.6649
NRG1	2.627e-09	0.2061	82.91	76.89	5.586e-08	0.6126
NUFIP2	1.603e-29	0.2056	96.27	95.05	2.236e-27	0.7143
CERK	6.472e-16	0.2054	76.82	66.04	3.263e-14	0.6517
FGD6	7.562e-15	0.2054	82.71	75.47	3.426e-13	0.647
SGMS2	3.008e-14	0.2046	81.73	71.7	1.287e-12	0.6434
SERPINB2	6.22e-08	0.2043	51.87	34.2	1.032e-06	0.5932
PPP2R2D	1.62e-17	0.2042	85.07	75.71	9.252e-16	0.6612
IFT57	1.043e-20	0.2038	92.93	90.09	8.578e-19	0.6772
QTRT2	2.374e-16	0.2037	80.35	69.58	1.255e-14	0.6546
ZDHHC9	2.187e-18	0.2035	71.32	51.42	1.361e-16	0.6616
KLF7	1.252e-11	0.2035	82.32	67.22	3.937e-10	0.6277
TSPAN5	5.845e-16	0.2033	91.94	84.91	2.967e-14	0.6536
SEMA3C	7.517e-12	0.2033	83.69	76.65	2.424e-10	0.6296
SOCS3	1.101e-13	0.203	81.14	69.34	4.409e-12	0.6401
CAPN2	1.175e-40	0.2028	100	99.53	3.276e-38	0.7535
ANO6	7.325e-15	0.2025	77.21	60.14	3.326e-13	0.6456
TSC22D1	6.191e-21	0.2023	97.84	96.93	5.194e-19	0.6783
SPOPL	1.026e-19	0.2007	63.26	40.09	7.443e-18	0.6632
ZNF451	1.051e-16	0.2	88.41	82.55	5.672e-15	0.6574
PNKD	1.148e-14	0.1996	75.83	61.32	5.061e-13	0.6445
MLXIP	1.199e-17	0.1981	88.41	84.43	6.976e-16	0.6622
CCDC86	1.65e-17	0.1981	90.96	87.97	9.402e-16	0.6616
TXNRD1	3.695e-30	0.1969	99.41	99.76	5.472e-28	0.7167
PRPF8	1.734e-31	0.1968	94.89	94.34	2.843e-29	0.7217
DIMT1	2.065e-15	0.1964	90.57	83.49	9.875e-14	0.6506
TERF2IP	9.78e-18	0.1962	92.14	88.44	5.818e-16	0.6628
METTL13	6.328e-17	0.1959	72.3	55.19	3.485e-15	0.6552
MAP4K4	5.432e-14	0.1959	90.77	83.25	2.252e-12	0.6427
MAP7D1	3.836e-23	0.1957	94.7	93.4	3.796e-21	0.6881
NUDT19	5.776e-14	0.1951	84.87	78.07	2.385e-12	0.6422
TP53INP2	5.28e-21	0.194	52.46	23.58	4.464e-19	0.6574
CD44	9.472e-40	0.1937	100	99.29	2.422e-37	0.7506
PRKAR2A	5.137e-15	0.1937	85.46	77.36	2.383e-13	0.6481
HINT1	2.528e-34	0.1935	99.21	98.58	5.027e-32	0.732
PPP1CC	4.272e-30	0.193	96.66	94.81	6.284e-28	0.7165
COL17A1	3.039e-14	0.193	93.71	89.62	1.297e-12	0.6442
ALCAM	3.975e-16	0.1926	96.86	93.87	2.047e-14	0.6546
UBE3C	1.523e-19	0.1924	91.36	86.56	1.083e-17	0.6716
ANXA3	5.17e-20	0.1918	97.64	96.7	3.882e-18	0.674
LDLR	7.565e-20	0.1917	95.09	94.34	5.564e-18	0.6732
CTTN	1.058e-18	0.1917	88.8	82.78	6.989e-17	0.6674
NFAT5	1.23e-17	0.1909	95.68	92.92	7.138e-16	0.6624
MRPS23	7.955e-17	0.1908	91.94	88.44	4.347e-15	0.6582
HERPUD1	7.05e-09	0.1907	75.05	64.86	1.392e-07	0.6085
KPNA4	2.877e-26	0.19	97.84	96.46	3.491e-24	0.7014
PPP6C	4.181e-23	0.1898	93.91	91.98	4.118e-21	0.688
PLEK2	1.253e-09	0.1898	77.41	67.22	2.839e-08	0.6142
ITGA6	1.552e-48	0.1895	100	99.29	6.29e-46	0.778
RRAD	3.245e-16	0.1892	51.08	26.65	1.691e-14	0.6373
DESI2	3.524e-15	0.189	78.39	65.57	1.649e-13	0.6479
IMPDH1	1.73e-16	0.1887	86.64	83.25	9.219e-15	0.6562
MAFG	4.597e-14	0.1887	88.61	83.49	1.921e-12	0.6431
SYT1	1.954e-17	0.1886	48.13	23.35	1.104e-15	0.6396
SLIRP	7.421e-13	0.1881	92.73	87.26	2.697e-11	0.6361
C1QTNF1	4.874e-13	0.1878	56.78	37.5	1.811e-11	0.6273
BCAP29	4.073e-14	0.1877	87.82	81.37	1.715e-12	0.6433
OSMR	7.446e-17	0.1875	89.78	84.91	4.079e-15	0.6582
GLUL	2.261e-14	0.1873	94.11	90.33	9.769e-13	0.645
EHD1	1.642e-13	0.1868	82.32	70.99	6.423e-12	0.6392
DRAP1	7.903e-31	0.1866	98.43	98.11	1.23e-28	0.7192
DCAF10	1.723e-15	0.1865	89.39	85.85	8.315e-14	0.651
OSTM1	2.685e-15	0.1855	66.21	45.28	1.262e-13	0.6439
NR1D1	1.973e-09	0.1852	63.65	48.58	4.309e-08	0.6093
OST4	1.001e-17	0.1851	93.91	91.51	5.912e-16	0.6628
NRIP1	4.527e-10	0.1842	88.8	80.66	1.111e-08	0.6182
FAM83A	1.153e-07	0.1842	78	68.63	1.825e-06	0.5998
TNIP1	1.271e-12	0.1837	93.32	92.22	4.5e-11	0.6348
AIDA	3.926e-15	0.1836	94.11	90.8	1.829e-13	0.6492
RTKN	1.1e-11	0.1835	84.09	73.58	3.49e-10	0.6284
STAMBPL1	4.945e-14	0.1834	66.21	48.82	2.058e-12	0.6378
NEDD4	5.177e-13	0.183	89.59	82.78	1.92e-11	0.637
TTC19	7.721e-13	0.1825	82.51	71.46	2.801e-11	0.6353
MSANTD3	4.755e-14	0.1823	92.93	87.26	1.983e-12	0.6431
INPP5A	1.331e-18	0.1822	57.76	33.96	8.533e-17	0.6542
ZC3H12A	2.947e-10	0.1822	78.59	70.05	7.428e-09	0.6187
CYP51A1	1.887e-16	0.1818	95.09	92.69	1.003e-14	0.6563
RBMS2	4.575e-11	0.1815	78.39	66.04	1.308e-09	0.6238
HSD17B12	1.673e-19	0.1807	96.07	93.63	1.186e-17	0.6715
NEK7	2.033e-13	0.1806	81.53	70.75	7.851e-12	0.6386
CYR61	6.495e-06	0.1805	91.36	86.32	7.084e-05	0.5856
LAD1	1.014e-22	0.1802	97.84	96.46	9.724e-21	0.6863
EIF2A	1.03e-18	0.1798	94.89	91.98	6.824e-17	0.6677
CD74	9.279e-09	0.1798	88.41	85.14	1.8e-07	0.609
SLC3A2	1.238e-28	0.1795	99.02	98.35	1.652e-26	0.7108
SH3BGRL3	7.345e-33	0.1788	99.41	99.76	1.384e-30	0.7267
CAPZA1	5.118e-41	0.1781	98.82	98.82	1.446e-38	0.7547
ACTR1A	1.274e-12	0.1781	87.03	79.72	4.5e-11	0.6345
CREBL2	1.002e-17	0.1775	59.92	37.26	5.912e-16	0.6521
PPIF	7.533e-31	0.1773	99.61	99.29	1.181e-28	0.7193
TES	2.448e-15	0.1771	96.27	95.28	1.158e-13	0.6503
NFKB1	2.894e-14	0.1766	93.52	91.51	1.243e-12	0.6444
FRMD6	4.238e-09	0.1766	83.1	77.83	8.635e-08	0.6112
UBIAD1	4.01e-13	0.1764	77.21	65.57	1.5e-11	0.6363
GADD45A	6.285e-08	0.1762	95.87	93.87	1.041e-06	0.6027
MALL	4.907e-12	0.176	58.55	40.33	1.614e-10	0.6229
ITGB4	1.436e-19	0.1749	95.28	95.52	1.032e-17	0.6719
ELOVL1	2.541e-11	0.1748	87.23	78.54	7.569e-10	0.6264
KIF13A	1.382e-12	0.174	85.46	78.77	4.856e-11	0.6342
SBDS	2.736e-12	0.174	89	82.31	9.282e-11	0.6326
RHOD	4.897e-20	0.1733	97.05	95.52	3.7e-18	0.6741
NADK	4.716e-12	0.1733	88.21	80.66	1.553e-10	0.6311
FEZ1	1.151e-08	0.173	87.23	79.95	2.193e-07	0.6082
B4GALT3	1.435e-14	0.1725	66.01	47.64	6.291e-13	0.6404
SMC1A	1.059e-14	0.1715	92.53	89.62	4.717e-13	0.6468
LOC105369340	1.195e-10	0.1715	66.99	53.77	3.228e-09	0.6186
SLC12A7	2.068e-09	0.1711	73.28	59.2	4.504e-08	0.6117
YWHAQ	2.583e-60	0.1709	100	99.53	1.733e-57	0.8111
TINAGL1	1.251e-20	0.1706	99.21	98.11	1.017e-18	0.6768
ZNF655	5.067e-11	0.1706	92.34	87.26	1.447e-09	0.6247
LARP4	9.641e-15	0.17	92.34	88.68	4.322e-13	0.647
SSH1	3.218e-11	0.1698	89.19	81.84	9.48e-10	0.6259
PLOD2	2.955e-10	0.1695	93.71	89.15	7.44e-09	0.6196
AFAP1-AS1	4.175e-08	0.1691	84.48	75	7.172e-07	0.6037
HECTD3	1.371e-11	0.169	72.1	59.43	4.248e-10	0.6259
CREG1	5.905e-12	0.1689	83.89	78.54	1.921e-10	0.6303
SHOC2	6.629e-13	0.1686	72.69	56.37	2.442e-11	0.6336
TNF	7.099e-13	0.1683	42.44	21.46	2.606e-11	0.6139
HIGD1A	3.465e-13	0.1681	89.19	84.91	1.303e-11	0.638
REEP3	7.14e-15	0.1678	93.71	91.75	3.255e-13	0.6478
ECE1	4.446e-10	0.1677	80.16	73.82	1.094e-08	0.6178
STK40	1.506e-12	0.1676	73.67	61.08	5.266e-11	0.6321
PDHX	4.318e-11	0.1676	78	68.63	1.241e-09	0.6241
BNIP2	1.515e-15	0.1674	89.78	86.56	7.409e-14	0.6513
PTHLH	2.095e-07	0.1674	92.73	87.97	3.121e-06	0.5985
LEMD2	2.577e-11	0.1673	80.16	69.58	7.665e-10	0.6257
AAR2	2.376e-14	0.1664	87.82	81.84	1.024e-12	0.6446
HIPK2	3.153e-10	0.1664	70.92	61.08	7.901e-09	0.6172
PAPD5	1.638e-11	0.1662	81.93	70.99	5.017e-10	0.6271
JMJD8	3.365e-12	0.1661	74.07	60.61	1.129e-10	0.63
ACOT9	9.598e-14	0.1659	90.57	87.97	3.867e-12	0.6413
IRAK2	3.93e-09	0.1654	72.3	61.79	8.076e-08	0.6099
CDCP1	2.917e-15	0.1652	94.7	93.63	1.368e-13	0.6499
DNM1L	2.985e-14	0.1649	89	84.43	1.28e-12	0.6442
ANO1	2.746e-09	0.1648	86.44	81.6	5.803e-08	0.6127
ANKRD52	5.541e-13	0.1644	76.62	68.4	2.051e-11	0.6356
ERO1A	6.977e-12	0.1643	93.91	89.86	2.253e-10	0.6302
LCOR	1.846e-11	0.1641	74.85	63.44	5.616e-10	0.6258
DEDD2	4.051e-13	0.1638	62.28	43.63	1.513e-11	0.6308
NUP188	1.147e-11	0.1628	90.77	85.61	3.632e-10	0.6288
TRIM47	1.257e-12	0.1627	93.52	91.04	4.463e-11	0.6348
XPNPEP1	5.663e-11	0.1627	78.98	69.81	1.6e-09	0.6234
PTPRK	5.154e-09	0.1621	93.12	90.8	1.037e-07	0.6109
NUAK2	2.65e-09	0.1618	73.28	58.49	5.623e-08	0.6109
SRF	1.039e-09	0.1608	91.16	86.32	2.399e-08	0.6158
FAM177A1	8.578e-14	0.1607	58.74	37.5	3.469e-12	0.632
PHLDA2	1.876e-12	0.1607	98.23	96.46	6.468e-11	0.6338
SLCO1B3	1.244e-09	0.1606	71.32	59.43	2.823e-08	0.6131
ANXA1	1.651e-20	0.1605	99.8	98.11	1.328e-18	0.6763
ACSL4	3.771e-11	0.1605	90.18	84.43	1.097e-09	0.6255
FTSJ1	2.211e-14	0.1603	92.73	90.33	9.573e-13	0.645
KMT5B	3.657e-11	0.1601	85.27	77.36	1.066e-09	0.6253
KIRREL	1.088e-13	0.16	63.46	45.28	4.367e-12	0.6346
IFRD1	1.855e-10	0.1594	90.37	85.85	4.864e-09	0.6209
POLR3A	2.302e-10	0.1593	79.37	70.75	5.956e-09	0.6195
ARSJ	1.218e-12	0.1588	62.08	43.4	4.331e-11	0.628
CRKL	8.212e-15	0.1585	66.99	48.82	3.705e-13	0.6422
FNDC3B	2.848e-14	0.1583	91.94	91.51	1.226e-12	0.6444
GNB1	2.863e-36	0.1581	99.61	99.29	6.149e-34	0.7388
IL23A	4.337e-20	0.158	42.83	16.04	3.303e-18	0.6423
DAPP1	9.34e-09	0.158	81.53	74.06	1.81e-07	0.6085
KCMF1	2.253e-18	0.1579	96.07	95.75	1.398e-16	0.666
SLC2A1	6.655e-12	0.1575	96.66	95.99	2.159e-10	0.6304
SLC7A6	2.158e-10	0.1572	86.84	82.78	5.609e-09	0.6204
VIM	7.42e-07	0.1572	29.08	16.27	9.836e-06	0.5696
CCND1	2.072e-13	0.1571	98.04	97.41	7.988e-12	0.6395
PDXDC1	7.368e-11	0.1571	79.96	70.99	2.05e-09	0.6228
ADM	1.092e-06	0.1571	89	85.14	1.398e-05	0.5925
LARP1B	1.223e-11	0.1569	67.58	50.71	3.856e-10	0.6245
EPN1	3.315e-10	0.1568	73.67	63.44	8.297e-09	0.6175
PDPN	6.936e-08	0.1561	88.8	85.38	1.134e-06	0.6023
TESK1	1.343e-10	0.1559	68.96	57.08	3.593e-09	0.619
AMPD3	7.712e-10	0.1559	73.08	56.84	1.814e-08	0.6144
TOR1AIP1	8.777e-10	0.1558	79.37	72.17	2.044e-08	0.6156
DNAJC10	3.564e-11	0.1551	82.32	76.89	1.043e-09	0.6252
POFUT1	1.156e-11	0.1548	83.3	77.83	3.656e-10	0.6284
DHRS7	3.323e-08	0.1548	70.14	62.03	5.833e-07	0.6029
ATXN1L	1.707e-12	0.1547	70.14	54.95	5.932e-11	0.6306
PELO	1.454e-10	0.1543	87.43	82.55	3.868e-09	0.6215
UTP6	1.108e-10	0.1542	79.96	70.75	3.009e-09	0.6216
LRRC59	2.521e-15	0.154	94.3	92.22	1.187e-13	0.6502
RIC8A	1.115e-14	0.154	93.52	92.22	4.927e-13	0.6467
RBCK1	1.714e-12	0.154	89.98	89.62	5.938e-11	0.6339
ATP6V1A	3.43e-14	0.1533	91.36	91.98	1.456e-12	0.6439
MRPL22	1.158e-10	0.1532	83.5	72.17	3.135e-09	0.6218
SFN	1.902e-41	0.1531	100	100	5.521e-39	0.7561
BRPF3	1.354e-09	0.1527	73.67	62.5	3.049e-08	0.6133
CADM1	1.473e-06	0.1525	75.25	65.8	1.834e-05	0.5903
TRIM8	5.209e-10	0.1523	91.55	86.08	1.264e-08	0.6179
TAOK1	4.26e-12	0.1522	89.78	86.79	1.412e-10	0.6315
TCEB3	4.109e-11	0.1522	84.87	80.66	1.184e-09	0.625
NR1D2	3.381e-09	0.1518	64.64	51.42	7.028e-08	0.6082
CORO2A	1.285e-11	0.1517	92.34	91.04	4.032e-10	0.6285
PLAGL2	2.92e-10	0.1517	86.44	80.9	7.377e-09	0.6195
EIF5A2	3.348e-09	0.1517	74.66	61.32	6.966e-08	0.6106
SNX9	3.651e-11	0.1515	89.19	85.38	1.065e-09	0.6256
TNFRSF10B	2.434e-11	0.1514	89.78	84.91	7.281e-10	0.6267
ACVR1	8.243e-14	0.1513	56.78	34.67	3.353e-12	0.6306
JAG1	1.7e-09	0.1513	92.93	89.15	3.749e-08	0.6144
OLR1	5.189e-08	0.1513	95.09	94.34	8.774e-07	0.6034
ABI2	4.613e-09	0.1512	71.71	60.61	9.346e-08	0.6092
VOPP1	4.319e-09	0.1511	85.07	80.19	8.792e-08	0.6112
PCGF3	2.24e-09	0.151	75.44	63.92	4.84e-08	0.612
PPP1R18	3.211e-08	0.1509	95.09	92.22	5.656e-07	0.605
BFAR	2.647e-10	0.1501	82.51	76.89	6.767e-09	0.6195
KHSRP	2.793e-13	0.15	93.12	91.98	1.061e-11	0.6387
TMED7	1.396e-12	0.1499	86.84	85.61	4.899e-11	0.6344
LRRC41	3.542e-09	0.1498	72.5	56.6	7.335e-08	0.6098
ZFP36	1.592e-07	0.1498	76.03	68.4	2.444e-06	0.5985
BNC1	1.063e-11	0.1495	92.34	91.27	3.381e-10	0.6291
MRPL3	1.499e-21	0.1494	98.62	97.41	1.328e-19	0.6811
DKC1	4.238e-18	0.1493	97.84	95.75	2.549e-16	0.6647
UBTD2	3.182e-12	0.1492	66.99	49.76	1.072e-10	0.6278
SNX10	5.732e-15	0.1486	42.04	20.05	2.642e-13	0.6229
UBE2D1	5.355e-11	0.1486	67.98	50.71	1.523e-09	0.6206
PIK3CD	1.657e-09	0.1485	73.67	59.67	3.661e-08	0.6125
ZPR1	3.8e-10	0.1484	73.67	60.14	9.424e-09	0.6169
BAZ2A	4.165e-10	0.1481	89.19	84.67	1.03e-08	0.6185
USP12	6.202e-10	0.148	77.8	70.75	1.478e-08	0.6165
HEATR1	3.28e-09	0.148	70.73	59.43	6.846e-08	0.6101
TMA16	2.537e-09	0.1479	79.17	70.75	5.405e-08	0.6123
CCND2	3.021e-06	0.1479	88.61	85.61	3.549e-05	0.5886
CREB3	1.442e-09	0.1476	67.98	56.6	3.226e-08	0.6119
PTK7	4.474e-10	0.1475	65.82	49.76	1.099e-08	0.6141
GDI1	4.596e-10	0.1475	93.32	88.68	1.125e-08	0.6183
ELOVL7	4.205e-14	0.1474	53.83	32.55	1.767e-12	0.6304
FLII	7.346e-11	0.1473	92.93	89.39	2.046e-09	0.6237
AMD1	4.441e-14	0.1472	95.28	93.87	1.859e-12	0.6433
YIPF3	1.141e-10	0.1471	85.27	81.13	3.093e-09	0.6222
GTF2H1	1.024e-11	0.1466	89.39	87.5	3.262e-10	0.6291
CCDC50	3.996e-09	0.1461	92.14	89.86	8.189e-08	0.6117
TOR1B	9.655e-14	0.1459	58.35	34.67	3.883e-12	0.6308
MIR100HG	3.453e-10	0.1457	55.6	37.5	8.622e-09	0.6102
NECAP2	2.263e-09	0.1457	79.96	74.76	4.88e-08	0.6129
KIF21A	1.045e-08	0.1456	77.21	66.51	2.005e-07	0.6075
MGRN1	9.137e-12	0.1454	64.64	46.23	2.937e-10	0.624
RELB	5.502e-09	0.1451	77.41	68.87	1.1e-07	0.6097
LMAN1	5.404e-14	0.145	94.3	91.75	2.245e-12	0.6428
RND3	5.175e-06	0.1449	98.23	96.46	5.782e-05	0.5866
TMEM33	7.295e-15	0.1445	94.89	93.87	3.319e-13	0.6477
DBNDD1	1.424e-15	0.1443	39.1	16.51	6.98e-14	0.6212
IGF2BP2	5.928e-10	0.1443	94.5	92.69	1.418e-08	0.6176
DDX3X	2.959e-18	0.1436	97.84	96.93	1.81e-16	0.6655
SLCO4A1	1.252e-08	0.1428	71.12	55.19	2.377e-07	0.6055
SNHG3	1.202e-07	0.1427	87.82	83.25	1.896e-06	0.6004
CLIC1	2.908e-22	0.1425	98.43	98.35	2.739e-20	0.6843
UBE4A	6.222e-10	0.1425	69.16	56.84	1.481e-08	0.6146
CD47	6.89e-13	0.1423	98.04	96.46	2.534e-11	0.6364
RNF217	3.269e-09	0.1422	91.16	89.15	6.829e-08	0.6123
KLHL21	6.962e-10	0.142	93.91	91.51	1.647e-08	0.6171
ITPRIP	1.169e-08	0.142	71.71	57.08	2.226e-07	0.606
SETD7	1.348e-09	0.1419	88.21	86.79	3.037e-08	0.615
F3	5.775e-13	0.1417	99.61	100	2.135e-11	0.6368
EMC7	3.785e-09	0.1417	92.53	87.5	7.816e-08	0.6119
MYO10	2.195e-11	0.1415	93.52	93.16	6.619e-10	0.6271
SEH1L	1.229e-10	0.1415	88.21	85.85	3.304e-09	0.6221
CYP27B1	1.866e-08	0.1409	55.01	39.39	3.422e-07	0.599
SLC25A37	2.943e-08	0.1409	83.1	76.65	5.219e-07	0.6049
TAOK3	9.565e-09	0.1408	69.35	57.55	1.849e-07	0.6064
CYLD	1.126e-06	0.1408	89.98	83.73	1.435e-05	0.5924
TAPBP	1.2e-12	0.1402	95.87	95.75	4.272e-11	0.6349
RAB5B	1.114e-09	0.1399	78.98	70.52	2.553e-08	0.6148
SLC41A1	1.431e-08	0.1399	73.67	59.43	2.681e-07	0.6058
TMEM39A	2.804e-10	0.1397	75.05	68.63	7.12e-09	0.6185
VDR	1.884e-08	0.1392	88.41	83.49	3.453e-07	0.6066
CAPRIN1	1.156e-20	0.1391	95.87	96.93	9.436e-19	0.677
TMEM181	3.959e-09	0.1389	81.34	74.29	8.119e-08	0.6112
ARHGAP12	8.9e-08	0.1389	71.51	60.85	1.433e-06	0.5997
DCTD	2.3e-11	0.1385	94.5	92.69	6.907e-10	0.627
KLF4	7.945e-07	0.1385	71.32	60.61	1.045e-05	0.592
USP25	1.306e-11	0.1384	59.72	39.39	4.089e-10	0.6205
COPS7A	1.698e-08	0.1381	74.07	66.27	3.147e-07	0.6057
DST	4.328e-07	0.1378	97.84	97.64	6.003e-06	0.596
ST6GALNAC4	1.017e-18	0.1377	43.22	16.98	6.761e-17	0.6379
SDCBP	1.146e-09	0.1374	91.75	91.98	2.623e-08	0.6156
ZNF511	2.375e-09	0.1373	67.58	51.65	5.091e-08	0.6098
SGMS1	7.577e-09	0.1371	67.19	56.6	1.483e-07	0.6068
CD55	3.63e-07	0.137	68.96	58.96	5.122e-06	0.5944
AK2	1.204e-13	0.1367	96.07	94.58	4.796e-12	0.6408
MAP2	1.111e-08	0.1363	55.8	40.09	2.118e-07	0.6009
ETF1	1.076e-18	0.136	97.25	96.93	7.083e-17	0.6676
KCTD12	5.4e-07	0.1359	88.21	86.56	7.358e-06	0.5951
TMED2	1.155e-19	0.1357	98.82	97.64	8.355e-18	0.6723
HCFC1	7.333e-11	0.1357	93.91	92.22	2.045e-09	0.6237
TBC1D23	3.907e-09	0.1357	95.68	93.63	8.037e-08	0.6118
P4HA2	9.351e-09	0.1357	72.1	62.26	1.811e-07	0.6072
SLC37A3	6.414e-08	0.1356	66.21	52.12	1.059e-06	0.5993
PARVA	1.582e-09	0.1354	85.27	81.84	3.517e-08	0.6144
SAMM50	8.607e-08	0.1354	76.42	68.4	1.39e-06	0.6006
CLDN12	2.036e-08	0.1353	69.55	58.96	3.705e-07	0.6042
PPIL4	2.681e-08	0.1352	77.6	70.99	4.782e-07	0.6047
ANKRD22	1.203e-07	0.1351	47.35	33.96	1.896e-06	0.5898
GSPT1	4.091e-24	0.135	97.84	96.93	4.307e-22	0.6924
PRELID3B	1.583e-15	0.135	96.66	96.7	7.728e-14	0.6514
NUS1	7.37e-13	0.1346	94.11	93.4	2.692e-11	0.6362
BIRC2	9.366e-07	0.1342	90.96	87.74	1.216e-05	0.5931
PRKAR1A	6.044e-16	0.1341	96.86	95.52	3.061e-14	0.6536
SDAD1	3.184e-07	0.1341	85.27	76.89	4.54e-06	0.5968
CSGALNACT2	1.778e-07	0.1336	65.42	52.12	2.696e-06	0.5958
MBD1	9.823e-09	0.1333	88.21	85.38	1.895e-07	0.6088
PLAUR	5.431e-06	0.1332	85.66	80.42	6.035e-05	0.5862
ATAD3B	6.725e-08	0.133	71.12	58.25	1.102e-06	0.6004
PSME3	4.492e-19	0.1327	98.82	97.88	3.072e-17	0.6695
TDG	1.609e-10	0.1327	90.18	88.21	4.249e-09	0.6214
SLC39A10	4.628e-07	0.1327	70.73	59.67	6.383e-06	0.5938
BCL7B	6.653e-08	0.1323	89	83.73	1.093e-06	0.6024
SIGMAR1	3.521e-10	0.1321	96.46	94.81	8.773e-09	0.6191
PORCN	1.837e-09	0.1319	57.96	38.44	4.025e-08	0.6064
TFE3	1.332e-07	0.1319	85.27	81.13	2.074e-06	0.5999
EIF4E2	2.513e-08	0.1315	88.61	85.61	4.502e-07	0.6057
FBRS	3.791e-07	0.1315	80.16	73.35	5.335e-06	0.5959
EFNB1	1.793e-06	0.1315	86.44	82.31	2.201e-05	0.5905
NCKAP1	2.589e-20	0.1313	98.43	99.06	2.029e-18	0.6754
MEF2D	2.695e-09	0.1313	60.12	44.58	5.712e-08	0.607
PAICS	1.663e-15	0.1312	97.84	97.41	8.08e-14	0.6512
TMEM2	2.531e-07	0.1312	76.62	66.98	3.691e-06	0.5969
CSRNP1	5.542e-11	0.1309	47.94	27.36	1.572e-09	0.6091
INAFM2	7.757e-07	0.1308	71.71	58.49	1.024e-05	0.5919
CNOT9	2.409e-11	0.1307	92.93	91.27	7.215e-10	0.6268
MICA	8.184e-08	0.1307	78	68.16	1.324e-06	0.6009
BIK	7.108e-06	0.1304	70.14	61.08	7.697e-05	0.5836
STXBP1	9.285e-08	0.1303	84.48	81.13	1.489e-06	0.6012
DFNA5	8.59e-07	0.13	84.28	78.77	1.124e-05	0.5932
BTBD10	2.154e-07	0.1298	87.23	81.13	3.192e-06	0.5983
EFNB2	1.023e-05	0.1296	79.17	73.11	0.000106	0.5832
HPCAL1	2.239e-09	0.1295	94.5	94.34	4.84e-08	0.6135
KLC1	4.966e-08	0.1295	73.28	59.43	8.424e-07	0.6017
TSPYL1	2.15e-08	0.1288	73.87	65.8	3.892e-07	0.6049
ANXA2	1.065e-49	0.1286	100	100	4.486e-47	0.7815
KDM6B	5.782e-08	0.1286	59.92	46.23	9.649e-07	0.5978
QARS	9.089e-08	0.1286	74.26	63.21	1.461e-06	0.6
SAMD4B	2.1e-08	0.1284	84.28	77.12	3.813e-07	0.6061
DPP9	1.457e-08	0.1278	88.41	87.26	2.722e-07	0.6075
STX4	4.154e-08	0.1277	64.83	51.89	7.148e-07	0.6005
MTX1	1.44e-08	0.1275	78	69.1	2.696e-07	0.6067
FAM103A1	8.95e-08	0.1274	72.5	61.56	1.44e-06	0.5998
CUX1	2.564e-07	0.1274	85.27	80.9	3.733e-06	0.5976
SMURF2	5.617e-06	0.1273	72.5	62.26	6.225e-05	0.5848
MYO1C	1.6e-15	0.1267	94.7	95.52	7.789e-14	0.6513
SPHK1	3.787e-06	0.1266	70.92	60.38	4.38e-05	0.5861
NOLC1	1.941e-18	0.1264	98.04	97.64	1.219e-16	0.6664
FAM168B	4.735e-09	0.1264	92.53	90.33	9.556e-08	0.6112
RRP9	1.316e-07	0.1264	73.48	63.68	2.054e-06	0.5987
VIMP	1.696e-07	0.1264	89.19	84.67	2.583e-06	0.5992
PTAFR	1.85e-05	0.1262	74.07	66.27	0.0001821	0.5803
PPP2R5B	8.233e-15	0.1261	41.26	18.4	3.707e-13	0.6207
ANKRD27	3.602e-07	0.1261	78	69.81	5.092e-06	0.5958
GORASP2	1.992e-09	0.1258	92.34	90.09	4.348e-08	0.6139
STARD4	1.359e-06	0.1257	69.55	60.38	1.706e-05	0.5898
IPO7	2.81e-20	0.1256	98.43	98.35	2.187e-18	0.6752
QSOX2	3.57e-07	0.1256	78.19	71.23	5.051e-06	0.5959
CALR	6.107e-07	0.1255	94.11	91.04	8.223e-06	0.5947
YWHAG	3.247e-28	0.1254	97.84	99.06	4.226e-26	0.7092
ROCK2	6.439e-08	0.1254	89.39	86.56	1.062e-06	0.6026
MAT2A	4.336e-09	0.1251	55.21	40.8	8.817e-08	0.6037
AMOTL2	3.665e-09	0.1249	98.82	97.88	7.583e-08	0.612
LAMC1	5.146e-07	0.1248	88.61	84.43	7.039e-06	0.5952
MED6	1.831e-07	0.1245	72.3	61.08	2.764e-06	0.5973
NAA20	6.436e-14	0.1242	96.46	96.46	2.638e-12	0.6424
SMAD3	2.598e-11	0.1241	95.87	95.28	7.717e-10	0.6266
RABGGTB	1.397e-06	0.1241	92.14	87.03	1.748e-05	0.5916
TMEM40	1.151e-05	0.124	73.08	66.04	0.0001183	0.5822
SERPINB5	4.986e-12	0.1238	98.23	97.88	1.637e-10	0.6312
FURIN	1.523e-06	0.1237	78.78	70.99	1.891e-05	0.5906
ATF3	2.679e-06	0.1237	62.87	47.88	3.173e-05	0.5853
KATNBL1	1.316e-08	0.1235	64.24	49.53	2.488e-07	0.6037
STAP2	6.196e-08	0.1235	62.67	50.24	1.029e-06	0.5986
WDR36	4.914e-07	0.1235	86.64	81.6	6.738e-06	0.5953
PSMB7	5.317e-08	0.1232	88.21	83.96	8.942e-07	0.6032
SERPINB8	5.448e-06	0.1229	78.39	69.58	6.047e-05	0.5856
PSMD12	1.53e-13	0.1228	97.05	96.46	5.995e-12	0.6402
BCAR1	3.468e-08	0.1225	90.57	89.62	6.06e-07	0.6047
RPL38	7.379e-21	0.1224	100	99.76	6.142e-19	0.6779
DOCK7	8.706e-07	0.1224	76.03	67.45	1.137e-05	0.5924
ZDHHC12	1.121e-06	0.1224	79.57	72.88	1.431e-05	0.5919
AKIRIN1	2.327e-10	0.1222	94.3	93.4	6.013e-09	0.6204
GAB1	5.994e-10	0.1221	44.2	28.07	1.43e-08	0.6017
TMEM154	2.076e-05	0.1221	78.19	74.76	0.0002023	0.5803
ABCG2	6.32e-10	0.122	51.08	33.49	1.503e-08	0.606
C16orf72	4.528e-08	0.122	90.96	88.44	7.723e-07	0.6038
RYBP	1.599e-07	0.122	70.73	60.61	2.449e-06	0.5976
OSBPL10	1.604e-09	0.1219	50.69	34.43	3.559e-08	0.6036
YWHAE	2.126e-53	0.1218	99.8	100	1.062e-50	0.7921
AP2B1	7.157e-06	0.1217	88.61	82.78	7.739e-05	0.5851
SLC16A3	9.865e-07	0.1215	87.62	87.03	1.273e-05	0.5929
C3orf52	2.588e-06	0.1215	64.24	52.36	3.074e-05	0.5861
GPAT3	2.865e-07	0.1213	58.15	42.69	4.138e-06	0.5916
PRRG4	5.296e-06	0.1212	79.57	75	5.909e-05	0.586
NGFR	1.661e-05	0.121	93.52	90.57	0.0001651	0.5818
MDN1	4.69e-06	0.1207	75.44	69.1	5.289e-05	0.586
G6PC3	3.974e-08	0.1206	58.55	42.45	6.854e-07	0.5981
ITGA5	7.483e-05	0.1206	68.37	58.02	0.0006312	0.5734
NOP16	9.581e-08	0.1205	88.21	85.38	1.534e-06	0.6012
OTUD4	1.638e-08	0.1204	89.59	88.44	3.039e-07	0.6072
SACS	1.869e-05	0.1204	76.82	71.7	0.0001837	0.5806
SLC25A33	1.1e-05	0.1203	82.12	75	0.0001136	0.5831
MALT1	1.728e-06	0.1201	88.61	86.56	2.128e-05	0.5907
ARHGAP29	0.0001944	0.12	77.41	71.93	0.001469	0.5702
REEP5	5.487e-10	0.1199	96.66	95.75	1.327e-08	0.6178
RAB3B	3.783e-08	0.1198	37.92	23.82	6.541e-07	0.5861
SCRN1	9.164e-08	0.1198	95.48	94.1	1.472e-06	0.6015
CD59	2.415e-13	0.1197	99.41	98.11	9.245e-12	0.6391
DHX40	1.091e-07	0.1197	67.98	57.31	1.729e-06	0.5983
PIGU	1.852e-07	0.1194	72.3	64.15	2.789e-06	0.5975
ZC3H12C	7.54e-06	0.1194	78.59	69.34	8.088e-05	0.5843
SEC23B	1.896e-09	0.1193	91.36	89.86	4.147e-08	0.614
STK10	2.289e-06	0.1193	63.85	51.18	2.744e-05	0.5864
UBR4	1.708e-09	0.1192	93.52	92.45	3.763e-08	0.6144
SCML1	3.291e-09	0.1192	49.31	32.31	6.862e-08	0.6005
GOLGA3	6.687e-07	0.1192	84.28	78.07	8.936e-06	0.5941
DNAJC3	3.055e-06	0.1191	83.3	79.95	3.587e-05	0.5884
MLLT4	1.376e-06	0.119	76.82	71.23	1.724e-05	0.5909
PLEC	9.663e-10	0.1189	97.25	96.93	2.241e-08	0.6161
NPM3	4.608e-06	0.1186	78.19	66.75	5.211e-05	0.5862
KDM2A	1.004e-08	0.1185	86.44	85.61	1.93e-07	0.6087
ABLIM1	5.108e-07	0.1185	94.89	92.45	6.992e-06	0.5954
KRT7	2.365e-06	0.1185	57.56	46.23	2.831e-05	0.5847
MAST4	7.206e-06	0.1185	86.64	87.74	7.78e-05	0.5851
VAPB	3.552e-08	0.1184	94.3	91.98	6.187e-07	0.6047
POLR1C	7.861e-07	0.1184	85.85	81.6	1.036e-05	0.5936
PRMT3	7.21e-07	0.1183	67.58	57.78	9.588e-06	0.5917
LARP6	4.77e-07	0.1182	73.28	64.15	6.559e-06	0.5942
DGKA	1.712e-06	0.1179	90.37	86.56	2.111e-05	0.5908
ZNF598	2.099e-06	0.1179	86.84	80.9	2.537e-05	0.5899
NSUN2	5.312e-12	0.1176	94.11	94.34	1.739e-10	0.631
PPIB	1.07e-08	0.1175	86.25	86.56	2.049e-07	0.6085
POLR3C	7.69e-07	0.1175	64.83	53.54	1.016e-05	0.5908
MAMDC2	5.42e-05	0.1173	55.99	45.52	0.0004726	0.5721
AIMP1	1.028e-08	0.1171	93.32	91.98	1.975e-07	0.6087
AFAP1L2	8.964e-06	0.1169	75.83	66.98	9.399e-05	0.5834
NIP7	3.395e-09	0.1168	94.11	93.63	7.051e-08	0.6122
MFSD2A	8.198e-06	0.1168	74.07	68.63	8.693e-05	0.5837
BTBD7	7.224e-08	0.1166	62.87	49.06	1.177e-06	0.598
PICALM	1.593e-09	0.1165	91.94	91.27	3.537e-08	0.6146
ANKLE2	2.649e-09	0.1165	91.94	92.45	5.623e-08	0.613
DSCR3	7.74e-08	0.1165	58.94	46.23	1.256e-06	0.5967
SC5D	1.026e-06	0.1165	92.34	90.33	1.322e-05	0.5928
FMNL2	2.448e-06	0.1165	86.64	82.78	2.922e-05	0.5893
AK6	3.231e-06	0.1165	86.44	81.6	3.775e-05	0.5882
MAP3K11	2.494e-08	0.1159	59.72	43.87	4.471e-07	0.6
ATAD3A	1.442e-06	0.1159	79.37	73.58	1.802e-05	0.5909
CERS2	5.578e-08	0.1156	89.59	86.08	9.352e-07	0.6031
SSFA2	1.372e-07	0.1153	89.59	90.09	2.129e-06	0.6
VDAC2	1.872e-19	0.1152	99.61	98.82	1.318e-17	0.6713
SF3B2	2.16e-10	0.1152	91.55	91.51	5.609e-09	0.6205
AMOTL1	2.016e-07	0.1152	95.28	93.16	3.019e-06	0.5987
CMIP	1.447e-10	0.115	95.87	95.52	3.855e-09	0.6217
FBLIM1	2.065e-06	0.115	91.94	91.75	2.504e-05	0.5901
ITPR3	6.326e-07	0.1149	88.41	86.56	8.479e-06	0.5945
DLAT	2.978e-06	0.1148	80.55	75.71	3.507e-05	0.5883
ITGAV	6.372e-09	0.1146	97.25	97.64	1.266e-07	0.6103
APTX	1.035e-05	0.1146	87.03	81.37	0.0001071	0.5836
EHF	1.803e-08	0.1143	95.09	94.34	3.321e-07	0.6069
HLA-A	1.865e-25	0.1141	99.61	99.29	2.119e-23	0.698
GNA11	1.584e-06	0.114	84.28	80.42	1.962e-05	0.5909
GPD2	5.296e-07	0.1139	92.73	91.98	7.23e-06	0.5952
PLEKHA1	7.365e-07	0.1139	82.91	79.95	9.769e-06	0.5937
SLC38A5	1.578e-05	0.1138	66.8	55.66	0.0001575	0.5797
AKR1B1	0.0002769	0.1138	87.23	84.43	0.002008	0.569
ATF6	3.015e-06	0.1137	79.37	73.82	3.544e-05	0.5881
ACER3	4.718e-09	0.1136	92.53	91.75	9.53e-08	0.6112
SUPT5H	1.232e-06	0.1134	86.44	82.31	1.558e-05	0.5919
ARF4	1.575e-11	0.1132	96.86	95.52	4.832e-10	0.628
RAC2	0.0004471	0.1132	86.64	83.73	0.003049	0.5666
GNB4	4.551e-09	0.1129	49.51	33.25	9.228e-08	0.6
PFDN2	1.623e-06	0.1127	94.3	92.45	2.006e-05	0.5911
USP7	3.934e-10	0.1126	93.91	93.4	9.744e-09	0.6188
NET1	1.29e-12	0.1124	98.82	98.82	4.548e-11	0.6347
KATNAL1	1.606e-09	0.1121	45.38	28.07	3.559e-08	0.5996
WDR82	6.46e-06	0.1121	77.8	72.17	7.049e-05	0.585
ITGB5	2.757e-06	0.112	92.93	91.04	3.26e-05	0.589
DNTTIP1	2.987e-07	0.1117	88.21	85.85	4.296e-06	0.5972
TXLNG	1.346e-05	0.1115	78.59	75.71	0.0001365	0.5822
RNF181	1.531e-07	0.1113	93.71	91.98	2.353e-06	0.5997
MED8	7.175e-07	0.1112	71.12	62.97	9.547e-06	0.5925
SMARCA1	2.178e-06	0.1111	52.85	38.21	2.624e-05	0.5826
CDS2	4.087e-07	0.1108	58.94	47.17	5.703e-06	0.5913
ACO1	2.849e-05	0.1107	81.53	77.59	0.0002677	0.5792
WAC	5.476e-14	0.1105	97.05	97.17	2.266e-12	0.6428
RTTN	9.696e-06	0.1105	60.31	51.42	0.0001009	0.5804
C5orf30	7.721e-09	0.1104	49.31	32.08	1.51e-07	0.5981
VPS37B	6.508e-06	0.1104	84.87	79.72	7.094e-05	0.5854
TJP2	1.781e-05	0.1104	89.39	87.03	0.0001758	0.5814
PBX3	2.12e-05	0.1102	73.08	65.8	0.0002063	0.5796
DDX47	4.234e-09	0.1101	90.37	90.33	8.634e-08	0.6115
BCCIP	4.715e-07	0.11	94.5	94.1	6.495e-06	0.5957
EYA3	1.424e-07	0.1098	55.4	40.57	2.207e-06	0.5929
CLOCK	1.039e-06	0.1098	89.98	88.92	1.337e-05	0.5927
PKP1	1.929e-06	0.1097	91.16	89.39	2.354e-05	0.5904
CFAP97	1.352e-05	0.1096	82.51	80.42	0.000137	0.5824
SFTA1P	8.266e-06	0.1092	63.65	49.06	8.753e-05	0.5812
PTTG1IP	2.198e-10	0.1091	95.68	95.75	5.7e-09	0.6205
PDE10A	5.23e-08	0.1091	46.17	30.19	8.837e-07	0.5908
ARHGEF2	3.702e-05	0.109	75.44	68.63	0.0003371	0.5775
GOLPH3	8.074e-06	0.1088	89	84.2	8.584e-05	0.5847
MYC	0.0004374	0.1086	84.48	81.37	0.002995	0.5666
EPB41L4B	2.774e-06	0.1085	70.92	60.85	3.279e-05	0.5873
TRAPPC4	7.722e-06	0.1085	89.39	85.14	8.238e-05	0.5849
GTPBP1	3.917e-06	0.1084	73.48	69.34	4.516e-05	0.5866
CHST3	1.773e-06	0.1083	65.62	54.01	2.178e-05	0.5879
SLC39A13	2.092e-06	0.1081	65.42	52.12	2.534e-05	0.587
PGAM1	8.724e-10	0.108	96.07	95.05	2.034e-08	0.6164
CCDC47	5.636e-08	0.1079	91.16	90.33	9.427e-07	0.6031
LINC00958	6.251e-06	0.1079	88.21	87.03	6.86e-05	0.5857
ADCY3	1.084e-07	0.1076	58.35	43.87	1.724e-06	0.5951
SLC2A6	0.0001956	0.1076	83.3	79.01	0.001476	0.5705
TM9SF3	9.067e-14	0.1073	96.66	96.93	3.66e-12	0.6416
AP3S1	5.378e-06	0.1069	93.91	90.8	5.985e-05	0.5864
PER3	0.0001022	0.1069	65.03	56.13	0.0008289	0.5716
TRIB1	3.625e-05	0.1066	61.3	50.71	0.0003312	0.5751
ANXA5	6.557e-28	0.1063	99.41	100	8.431e-26	0.708
ASPH	2.795e-07	0.1063	95.68	93.63	4.042e-06	0.5975
KIFAP3	8.255e-06	0.1063	60.71	50.47	8.746e-05	0.581
MLX	8.919e-07	0.1062	60.31	49.06	1.162e-05	0.589
ELOVL5	2.291e-06	0.1062	93.52	91.98	2.745e-05	0.5897
SMIM13	4.889e-05	0.1062	78.98	73.58	0.000432	0.5766
CTDNEP1	4.761e-08	0.1061	91.94	92.45	8.095e-07	0.6037
VAV2	4.378e-05	0.1061	81.73	76.42	0.0003922	0.5773
ATN1	2.261e-10	0.106	97.25	97.41	5.856e-09	0.6204
PI4K2A	2.773e-05	0.106	83.5	76.89	0.0002615	0.5793
KIFC3	2.354e-05	0.1059	78.98	73.58	0.000227	0.5798
GPNMB	0.0002459	0.1059	65.23	56.6	0.001807	0.5676
AEN	1.85e-05	0.1058	61.3	50.71	0.0001821	0.5779
NFKBIE	3.357e-06	0.1057	63.85	50.94	3.916e-05	0.5849
UPF3B	1.195e-05	0.1054	80.94	79.25	0.0001225	0.5828
UPF3A	2.539e-05	0.1052	77.21	72.88	0.0002416	0.5794
S100A2	7.403e-13	0.1051	99.21	99.76	2.697e-11	0.6362
RANBP9	1.838e-05	0.1051	80.16	75.71	0.0001812	0.5809
PSMC4	3.943e-07	0.105	94.7	93.16	5.535e-06	0.5963
KIAA0040	0.0001105	0.105	75.83	69.1	0.0008867	0.5727
CREB3L2	2.991e-06	0.1049	45.38	32.55	3.517e-05	0.5783
SORL1	0.0001229	0.1049	83.69	79.95	0.0009771	0.5727
ATG3	1.271e-07	0.1048	93.32	92.92	1.995e-06	0.6003
MMD	7.606e-07	0.1048	58.94	44.81	1.006e-05	0.5887
PCBP2	1.766e-10	0.1047	99.02	98.35	4.643e-09	0.6212
GBE1	7.907e-07	0.1046	55.99	43.4	1.041e-05	0.5878
RBM47	1.14e-05	0.1046	63.65	55.66	0.0001171	0.5806
SPPL2A	1.596e-06	0.1045	70.53	60.38	1.976e-05	0.5893
SVIL	4.444e-05	0.1045	82.51	76.65	0.0003973	0.5772
RAB7A	1.535e-24	0.1044	99.21	99.29	1.64e-22	0.6942
SLC35G2	8.405e-08	0.1044	48.53	32.08	1.358e-06	0.5907
EXOC1	1.513e-06	0.1043	66.01	55.66	1.88e-05	0.5887
SARS	2.427e-08	0.1042	89.98	90.8	4.354e-07	0.6059
NFE2L3	7.687e-06	0.1042	54.81	43.16	8.214e-05	0.5793
ZNF185	4.179e-06	0.104	50.49	38.44	4.786e-05	0.5798
NFKBIZ	0.000287	0.1039	72.5	62.03	0.002073	0.5677
DIEXF	5.522e-06	0.1038	70.92	61.79	6.125e-05	0.5847
SLC25A32	3.398e-05	0.1038	88.8	85.61	0.000313	0.5786
MICALCL	5.75e-10	0.1037	37.72	20.52	1.381e-08	0.5953
IRAK1	1.568e-06	0.1037	89.59	87.74	1.943e-05	0.5911
TSTA3	4.814e-06	0.1034	82.51	80.19	5.423e-05	0.5866
STRN4	4.777e-07	0.1032	95.09	92.69	6.563e-06	0.5956
SERINC2	1.901e-06	0.1032	95.87	95.05	2.322e-05	0.5905
MYO1B	5.374e-12	0.1031	99.21	98.82	1.755e-10	0.6309
DHX15	6.288e-11	0.1028	98.04	96.46	1.772e-09	0.6241
GPRC5A	0.001149	0.1028	78.78	75.71	0.006829	0.5614
CSF3	0.001406	0.1028	36.74	28.54	0.008091	0.5507
GLRX3	9.364e-09	0.1027	95.68	94.1	1.812e-07	0.609
USP15	2.838e-06	0.1027	69.16	57.55	3.348e-05	0.5868
ZYX	6.429e-06	0.1027	99.41	98.11	7.029e-05	0.5857
POPDC3	9.576e-08	0.1026	43.81	28.54	1.534e-06	0.5876
FHL2	1.434e-05	0.1025	96.86	95.75	0.0001443	0.5824
LIPG	2.213e-06	0.1024	43.61	31.84	2.662e-05	0.5786
NRAS	2.412e-08	0.1023	91.94	91.27	4.33e-07	0.6059
TRPV3	1.445e-06	0.1023	47.54	34.2	1.805e-05	0.5818
PROCR	6.939e-05	0.1022	88.61	85.14	0.0005883	0.5755
TRIP12	2.399e-09	0.1021	95.87	95.28	5.132e-08	0.6133
RHBDF2	9.478e-07	0.1021	61.3	46.23	1.229e-05	0.5886
UTP4	1.261e-09	0.102	94.11	94.1	2.854e-08	0.6153
TMBIM1	3.657e-07	0.102	94.89	94.58	5.156e-06	0.5966
ZNF252P	7.251e-11	0.1019	37.33	19.1	2.025e-09	0.5992
RELA	4.307e-05	0.1019	82.12	76.89	0.0003865	0.5774
IL1R2	0.009856	0.1018	46.56	41.51	0.04215	0.5446
STARD3NL	4.041e-06	0.1017	80.75	75.24	4.641e-05	0.5871
STX7	0.0001101	0.1017	69.16	59.91	0.0008844	0.5718
FUBP3	1.228e-05	0.1015	90.96	88.21	0.0001256	0.583
SLC35B2	2.982e-05	0.1014	83.1	80.42	0.0002792	0.579
CERS6	5.835e-05	0.1014	78	73.35	0.0005049	0.5758
MORC3	3.957e-05	0.1013	85.07	81.84	0.0003581	0.5779
CHST15	0.000225	0.101	81.53	73.82	0.001669	0.5697
PRKAR1B	9.441e-05	0.1008	78	74.06	0.0007727	0.5737
HCCS	1.121e-05	0.1007	77.41	69.81	0.0001155	0.5827
MKLN1	1.547e-05	0.1005	84.48	82.08	0.0001549	0.5819
SPRYD7	1.883e-05	0.1005	79.96	74.53	0.000185	0.5808
STX1A	7.614e-05	0.1005	62.28	53.07	0.0006412	0.5723
LARP1	4.21e-16	0.1004	98.62	99.06	2.152e-14	0.6544
HDLBP	7.415e-13	0.1002	98.82	97.41	2.697e-11	0.6362
MACF1	3.622e-07	0.1002	94.3	94.34	5.114e-06	0.5966
TMEM263	0.000102	0.1002	75.25	66.51	0.000827	0.5729
RAB22A	4.065e-11	0.1001	96.46	96.7	1.173e-09	0.6254
SNX24	1.285e-06	0.1001	57.96	42.69	1.622e-05	0.5864
SDC1	1.242e-13	0.1	97.84	98.82	4.938e-12	0.6408
CASK	4.339e-06	0.09978	59.53	46.23	4.942e-05	0.5827
ZFR	2.923e-07	0.09975	95.68	95.05	4.21e-06	0.5974
SUPT4H1	3.402e-06	0.09954	87.23	86.32	3.966e-05	0.5881
SKA2	4.003e-05	0.09932	86.44	82.78	0.0003616	0.5779
DLG5	2.423e-06	0.09889	88.61	87.26	2.896e-05	0.5895
SNX3	6.43e-11	0.09885	96.27	96.7	1.807e-09	0.6241
ROR1	2.268e-07	0.09878	35.95	21.46	3.341e-06	0.5791
RUNX3	0.0001442	0.09878	72.1	67.92	0.001128	0.5712
CISD2	2.448e-07	0.09873	93.71	93.87	3.578e-06	0.598
GAS6	0.0007372	0.09826	81.53	74.76	0.00469	0.5638
SQSTM1	1.865e-08	0.09805	96.07	96.46	3.422e-07	0.6068
2009-09-01	2.311e-09	0.09804	96.27	96.93	4.979e-08	0.6135
TFB2M	0.0001093	0.098	74.66	68.16	0.000879	0.5726
PPP2CB	1.402e-05	0.09797	94.11	92.92	0.0001414	0.5825
SMURF1	0.00017	0.09796	67.78	58.73	0.001304	0.5697
B4GALT2	0.0001171	0.09794	77.6	70.75	0.0009333	0.5725
KBTBD6	4.277e-06	0.09785	51.08	38.92	4.878e-05	0.58
CUL4A	6.538e-08	0.09773	90.77	91.04	1.076e-06	0.6026
BAG2	0.0003579	0.09756	66.4	58.49	0.002506	0.566
CEP104	0.000168	0.09741	77.8	71.7	0.001291	0.5709
SCAMP3	1.511e-08	0.09739	92.53	92.69	2.817e-07	0.6075
USP37	2.409e-05	0.09739	58.74	44.81	0.0002312	0.5758
AUP1	1.302e-17	0.09727	93.91	96.7	7.518e-16	0.6622
ANKH	4.659e-06	0.09706	52.06	40.09	5.26e-05	0.5801
AMMECR1L	5.89e-05	0.09659	75.83	70.52	0.0005092	0.5756
SNAI2	0.001118	0.09657	87.62	86.08	0.006683	0.5618
SH3GLB1	1.729e-05	0.09654	89.39	86.56	0.0001714	0.5815
PHB	6.172e-14	0.09645	97.64	97.88	2.544e-12	0.6425
WDR48	2.888e-05	0.09639	57.96	48.58	0.0002711	0.5754
GAK	1.63e-05	0.09628	80.35	76.89	0.0001622	0.5815
NSFL1C	6.173e-07	0.09624	93.52	93.16	8.295e-06	0.5947
PLP2	1.446e-08	0.09614	96.27	96.46	2.703e-07	0.6076
FOXA2	0.0001285	0.09609	52.26	41.04	0.001017	0.5671
FSCN1	1.03e-10	0.09594	100	98.82	2.814e-09	0.6227
CCNL2	5.08e-05	0.09586	92.34	91.51	0.0004465	0.5769
TPRG1L	3.587e-05	0.09585	85.46	80.9	0.0003282	0.5783
PARP12	0.0001577	0.09585	80.16	73.58	0.001219	0.5713
P4HA1	3.973e-05	0.09579	69.55	58.73	0.0003594	0.5763
LINC00941	8.206e-07	0.09569	52.06	37.26	1.078e-05	0.5856
LATS2	5.791e-05	0.09559	82.51	78.77	0.0005012	0.5761
SUCO	0.0002259	0.09556	74.66	70.05	0.001674	0.5693
VPS36	8.273e-05	0.09546	67.98	60.85	0.0006902	0.5731
TSPAN4	1.172e-05	0.09535	54.81	41.98	0.0001204	0.5775
CCL20	8.709e-05	0.09525	33.01	21.46	0.0007209	0.5588
BCKDK	2.891e-05	0.09517	70.73	63.21	0.0002712	0.578
SAT1	0.002981	0.09499	92.14	89.39	0.01545	0.5564
CDC37L1	6.781e-05	0.0948	67.39	61.32	0.0005758	0.574
ETNK1	0.0001117	0.09478	69.16	63.68	0.000895	0.572
FGFBP1	3.026e-07	0.09477	97.05	96.7	4.335e-06	0.5973
TUBB2A	4.046e-07	0.09471	43.03	28.07	5.654e-06	0.5828
C2CD2	0.0001185	0.09456	81.14	78.3	0.0009434	0.5728
C5orf15	0.0001956	0.09454	84.28	81.6	0.001476	0.5706
DDB1	7.758e-10	0.09447	94.11	94.34	1.819e-08	0.6168
SRSF8	0.0001569	0.0944	75.44	70.99	0.001214	0.5711
COL27A1	0.001182	0.0944	75.05	68.16	0.006988	0.5609
CSRNP2	6.112e-05	0.09421	62.67	53.54	0.0005269	0.5734
STK39	0.0001556	0.09419	89.19	87.74	0.001207	0.5718
C4orf32	8.51e-07	0.09418	55.01	40.8	1.116e-05	0.5869
CPSF3L	0.0001213	0.09408	71.12	62.26	0.000965	0.5717
CREB1	0.0001038	0.09389	85.46	83.02	0.0008396	0.5736
ITGB6	2.81e-05	0.09383	91.94	92.69	0.0002644	0.5795
IDI1	1.732e-05	0.09368	95.09	94.81	0.0001716	0.5816
PXN	2.565e-06	0.09364	96.86	95.99	3.048e-05	0.5893
DENND6A	8.69e-07	0.09338	47.94	34.91	1.136e-05	0.5838
FAM101B	0.002338	0.09318	80.75	73.58	0.01248	0.5575
BRD2	3.718e-06	0.09315	93.12	91.75	4.308e-05	0.5878
UCK2	2.299e-05	0.09312	86.44	84.67	0.0002219	0.5803
POLM	0.001159	0.09312	67.58	58.25	0.00687	0.5602
TIMM23	1.532e-09	0.09306	96.46	96.46	3.408e-08	0.6147
MTIF2	2.774e-05	0.09297	82.12	81.37	0.0002615	0.5794
RASA1	0.0005671	0.09262	75.83	67.45	0.003744	0.5647
ZNF134	2.288e-06	0.09256	47.94	34.67	2.744e-05	0.5805
RMDN3	8.411e-05	0.09253	70.73	66.75	0.0007001	0.5736
FLNA	1.415e-09	0.09236	99.21	98.35	3.171e-08	0.615
SPATS2	7.813e-05	0.09234	85.66	82.31	0.0006549	0.5749
GRPEL1	1.303e-05	0.09219	93.91	92.92	0.0001324	0.5828
PAX8-AS1	3.184e-05	0.09219	90.37	90.8	0.0002957	0.579
PCSK6	0.0001301	0.09207	58.35	47.88	0.001027	0.5689
B3GALNT1	0.0002479	0.09207	67.78	59.43	0.001819	0.5679
ZNF584	1.793e-07	0.09199	44.01	29.01	2.712e-06	0.586
PKP3	1.709e-05	0.09193	90.57	89.62	0.0001695	0.5816
PGM3	0.0003846	0.09193	66.99	60.38	0.00267	0.5658
UBE2J2	3.071e-05	0.0919	84.87	82.08	0.0002863	0.579
PNPLA8	0.0003942	0.09179	73.08	69.81	0.002732	0.5665
IKBKE	7.425e-07	0.09171	43.42	29.01	9.837e-06	0.5813
OPTN	0.0007246	0.09158	89.78	86.79	0.004623	0.5641
MAP4K3	1.286e-05	0.09153	46.37	34.91	0.000131	0.5739
GTPBP4	2.385e-07	0.09143	94.89	94.81	3.494e-06	0.5981
RRP12	0.0001539	0.09143	62.28	54.48	0.001196	0.5693
PSMA5	1.025e-14	0.09138	99.02	98.58	4.576e-13	0.6469
LIMA1	1.361e-07	0.09135	97.45	98.82	2.116e-06	0.6001
AHNAK	3.803e-07	0.09131	99.21	98.82	5.348e-06	0.5964
SLC38A2	2.139e-08	0.09123	99.8	99.29	3.877e-07	0.6064
RELT	0.0001807	0.0912	69.74	64.39	0.001378	0.5699
CHD1	0.000166	0.09111	88.02	85.14	0.001278	0.5714
MED13L	0.0001428	0.09103	83.3	78.3	0.001119	0.572
CDK8	5.053e-05	0.09101	63.85	56.84	0.0004443	0.5746
KIAA0355	1.228e-05	0.09087	49.51	37.03	0.0001257	0.5753
GPR107	0.0002401	0.09077	75.64	70.28	0.00177	0.5691
KDM5C	0.0001933	0.0907	81.34	78.54	0.001462	0.5705
GXYLT1	0.0002576	0.09069	71.91	65.09	0.001881	0.5683
NFKBIB	0.0001693	0.09053	89.59	85.38	0.001299	0.5714
TLK1	0.0001128	0.09052	74.85	69.58	0.0009022	0.5726
PIEZO1	0.0008812	0.0903	78.39	72.88	0.005453	0.5627
ADIRF	0.001023	0.0903	92.34	91.75	0.006206	0.5624
NRCAM	0.0001351	0.09027	39.1	29.01	0.001062	0.5615
CD274	8.478e-09	0.09025	34.38	17.22	1.652e-07	0.585
CLCF1	7.242e-06	0.09024	57.17	43.63	7.809e-05	0.58
ZFAND3	4.884e-05	0.09022	86.64	82.31	0.0004318	0.577
CACUL1	9.227e-07	0.09006	94.89	94.1	1.199e-05	0.5932
DCK	2.362e-07	0.08997	42.63	28.54	3.467e-06	0.5845
ATXN1	0.0006606	0.08985	71.71	66.27	0.004274	0.5637
U2SURP	3.387e-11	0.08983	98.04	97.41	9.923e-10	0.6259
LINC00641	6.692e-07	0.08968	38.9	25	8.937e-06	0.5786
NPEPPS	0.0002159	0.0896	90.37	88.44	0.001611	0.5702
CANX	2.121e-19	0.08959	99.41	99.53	1.488e-17	0.671
GCH1	0.0001564	0.08956	46.17	36.79	0.001212	0.5644
ERRFI1	0.001363	0.08955	95.48	95.05	0.007887	0.5608
MED19	0.0001172	0.08954	69.74	62.03	0.0009334	0.5717
ATE1	0.000299	0.08948	68.76	58.73	0.002141	0.5671
ADGRA3	0.0004156	0.08946	77.8	72.17	0.002864	0.5665
SPIRE1	0.000243	0.08933	69.16	61.56	0.001788	0.5683
EIF6	2.642e-23	0.08932	99.41	99.76	2.639e-21	0.6889
MED20	7.013e-07	0.08916	41.06	27.12	9.337e-06	0.58
HYOU1	0.000109	0.08914	90.37	90.33	0.0008763	0.5735
EBP	4.17e-05	0.08905	89.19	88.92	0.000375	0.5778
PIK3CA	0.0002275	0.08905	70.14	64.86	0.001685	0.5688
PDCD11	0.0003461	0.08897	72.1	64.15	0.002432	0.5669
ARFIP2	9.814e-05	0.08874	90.18	86.08	0.000798	0.5739
ATP11A	8.844e-05	0.08863	59.33	49.53	0.0007307	0.5709
TROVE2	0.0001399	0.08859	78.19	76.65	0.001098	0.5719
PLOD3	3.588e-05	0.08857	82.51	79.95	0.0003282	0.5782
PLAGL1	0.0005141	0.0885	49.9	41.51	0.003448	0.5606
DERL2	6.445e-05	0.08836	82.91	80.66	0.0005515	0.5757
ADIPOR2	2.176e-05	0.08804	87.43	85.14	0.0002112	0.5805
LHFP	0.00214	0.08793	58.35	51.42	0.01157	0.5556
MGAT2	4.69e-05	0.08769	53.63	40.8	0.0004165	0.5716
CPEB4	0.0003819	0.08753	56.39	46.7	0.002654	0.5636
MAN2A2	0.0001593	0.08749	58.35	49.76	0.001231	0.5682
STK17A	7.8e-05	0.08741	93.71	92.69	0.0006543	0.575
AMPD2	0.0001446	0.08741	71.91	63.68	0.001131	0.571
SCO1	0.0005265	0.0874	73.48	67.22	0.003515	0.565
CUL3	1.378e-06	0.08738	92.73	92.92	1.727e-05	0.5917
UBA6	4.888e-06	0.08733	92.73	91.75	5.5e-05	0.5868
SMG1	9.229e-08	0.08723	93.52	93.87	1.481e-06	0.6014
GFPT1	0.0001489	0.0872	87.43	85.61	0.001162	0.5719
RAB18	6.604e-06	0.08719	92.14	90.8	7.181e-05	0.5855
DUSP14	5.383e-06	0.08715	96.07	95.75	5.987e-05	0.5864
VCL	0.0007692	0.08707	94.5	93.87	0.004869	0.5639
COPZ1	2.802e-09	0.08698	95.28	95.75	5.91e-08	0.6129
TMEM265	0.0002469	0.08698	70.14	61.08	0.001812	0.5682
PPP1R10	0.001143	0.08685	73.08	67.92	0.0068	0.561
IPO4	0.003489	0.08682	77.6	72.17	0.01769	0.555
DNAJA2	4.377e-05	0.0868	90.37	88.68	0.0003922	0.5776
SNAP23	0.001719	0.08669	76.82	73.11	0.009612	0.5591
MGAT4B	0.0003273	0.08661	71.32	65.09	0.002313	0.5672
UGDH	0.00175	0.08657	78.59	74.76	0.009757	0.5591
CRTAP	0.00198	0.0865	82.91	79.25	0.01085	0.5585
TM4SF1	0.0001865	0.08638	98.82	97.64	0.001417	0.571
SLK	4.192e-05	0.08629	89.78	89.39	0.0003769	0.5778
PYGO2	9.094e-06	0.08628	53.63	41.04	9.517e-05	0.5781
LRP8	0.0008152	0.08625	65.23	57.08	0.005114	0.5617
PAIP2	3.1e-07	0.08624	93.52	95.05	4.427e-06	0.5972
MRPL14	4.371e-07	0.08598	95.28	94.81	6.049e-06	0.5959
SGPP2	0.0007075	0.08589	39.69	30.9	0.004533	0.5551
SNX12	0.0004403	0.08587	79.17	72.64	0.003009	0.5663
AP1G1	5.468e-05	0.08585	89	87.26	0.0004764	0.5766
TTLL12	1.799e-06	0.08578	93.91	93.63	2.207e-05	0.5907
PPFIA1	0.0003803	0.08577	77.8	74.53	0.002645	0.567
SHB	5.148e-06	0.08561	92.73	93.4	5.755e-05	0.5866
CASP8	2.119e-05	0.0855	50.49	38.44	0.0002063	0.5737
MYH9	4.098e-12	0.08538	100	100	1.362e-10	0.6317
NHLRC2	1.006e-05	0.08533	43.03	31.13	0.0001044	0.573
AKT1S1	6.405e-05	0.08528	86.64	85.61	0.0005487	0.5758
MICB	0.002018	0.0852	76.03	70.05	0.01102	0.5581
USP38	0.0005831	0.08519	65.42	59.43	0.003841	0.5636
DNAJB12	0.0007363	0.08509	68.76	63.21	0.004685	0.5629
BIN1	0.0008859	0.08508	69.35	62.5	0.005481	0.5619
MYO5A	0.0004765	0.08507	87.23	85.61	0.003224	0.5663
PTPN12	1.107e-05	0.08498	95.09	94.81	0.0001141	0.5835
KPNB1	3.628e-11	0.08491	99.41	99.29	1.06e-09	0.6257
IRF6	7.631e-06	0.08489	96.46	96.46	8.17e-05	0.585
ANAPC10	0.001022	0.08476	64.64	59.2	0.006203	0.5607
KARS	1.395e-08	0.08475	96.46	96.7	2.618e-07	0.6078
FAM206A	0.0006857	0.08474	62.48	55.42	0.004414	0.5623
IMP4	0.0001349	0.08467	90.18	88.92	0.001062	0.5725
SFXN3	0.0001519	0.08464	52.06	42.69	0.001182	0.5666
AGAP3	0.0001547	0.08445	89.19	87.5	0.001201	0.5718
QSOX1	0.0009242	0.0843	69.35	61.08	0.005671	0.5616
ANKHD1	0.0001683	0.08414	77.6	74.29	0.001293	0.571
SELT	6.668e-09	0.08404	98.82	98.82	1.323e-07	0.6101
MTMR10	1.988e-06	0.08392	46.37	31.6	2.423e-05	0.5798
CWC27	0.001139	0.08366	85.85	82.55	0.006783	0.5617
CHPF2	0.0009682	0.08365	59.33	54.25	0.00591	0.5601
EIF2B2	0.001135	0.08361	78.98	74.06	0.00676	0.5614
KCNMA1	0.0001252	0.08347	46.56	35.85	0.0009936	0.5652
HMOX2	0.0006343	0.08341	87.82	85.61	0.004138	0.5648
BAIAP2	0.0003023	0.08336	88.8	87.5	0.002161	0.5686
TP63	0.0004355	0.08332	91.94	91.75	0.002985	0.5668
LPAR1	0.005151	0.08321	77.41	75.24	0.02451	0.5528
PTPN11	5.418e-11	0.08295	96.27	97.41	1.539e-09	0.6246
CHAMP1	0.0006121	0.08278	64.05	57.55	0.004012	0.5631
LARP4B	7.256e-06	0.08272	92.53	92.92	7.818e-05	0.5852
NR4A1	1.064e-05	0.0827	41.45	28.54	0.00011	0.5716
ZC3H7B	0.0006355	0.0827	74.85	70.99	0.004141	0.5642
GNA15	0.0001669	0.08267	54.62	45.52	0.001284	0.567
WBSCR16	0.0005237	0.08266	74.66	68.16	0.003497	0.5651
SLC52A2	0.001121	0.08265	82.12	79.48	0.006696	0.5617
FAM216A	0.002653	0.08262	56.78	50.94	0.01394	0.5542
SH2D3A	0.0003262	0.08259	54.62	46.23	0.002308	0.5641
GNA12	8.426e-05	0.08258	87.43	86.56	0.0007011	0.5746
WASF1	0.002304	0.08258	76.42	71.7	0.01233	0.5574
NECAP1	0.0004606	0.08253	72.89	69.58	0.003129	0.5657
JMJD6	0.0003958	0.08231	70.53	63.92	0.002741	0.5661
TIMM50	0.0002236	0.0822	89	86.79	0.00166	0.57
GNL3L	0.0004225	0.08218	73.67	68.4	0.002909	0.5662
CHMP4C	0.00159	0.08216	69.94	66.75	0.008989	0.559
DSE	0.003616	0.08213	88.02	83.49	0.01822	0.5552
GALNT3	0.00209	0.08211	83.5	77.36	0.01134	0.5582
IER2	0.003875	0.08211	83.69	81.13	0.01929	0.5547
LAMTOR3	0.001391	0.08208	76.42	71.23	0.008016	0.5602
OSTC	7.737e-05	0.08189	94.3	93.16	0.00065	0.5751
NPLOC4	1.574e-05	0.08186	89.78	89.39	0.0001573	0.582
PAK1IP1	0.0009073	0.08168	79.57	75.47	0.005594	0.5627
LOC284454	5.245e-06	0.08163	40.86	28.3	5.857e-05	0.5738
TSSC4	6.712e-05	0.08147	59.53	47.17	0.0005704	0.5719
GTPBP10	0.00126	0.08142	71.32	65.33	0.00738	0.5603
CMTM4	0.001596	0.08136	67.78	61.32	0.00902	0.5586
NOL7	1.689e-07	0.0813	96.66	95.75	2.575e-06	0.5993
MLLT6	0.001158	0.08122	73.28	70.28	0.006868	0.561
SRM	4.61e-05	0.08118	98.43	98.35	0.0004105	0.5774
RAP1GDS1	0.001251	0.08118	80.55	76.89	0.00734	0.561
F2R	8.352e-06	0.08115	38.31	25.47	8.835e-05	0.5704
INPP4B	0.002577	0.08092	75.25	74.29	0.01358	0.5568
KIAA1644	8.484e-05	0.08084	44.01	33.25	0.0007046	0.5657
ADGRG6	0.0009719	0.08078	57.56	47.41	0.005931	0.5593
SBNO2	0.000567	0.08075	79.96	77.83	0.003744	0.5652
SLC9A7	0.0008304	0.08073	65.82	56.6	0.00519	0.5617
SLC25A43	0.003218	0.08069	69.35	64.15	0.01651	0.5549
VPS13A	0.001513	0.08066	85.27	83.02	0.008609	0.5601
AAGAB	0.002592	0.08064	79.57	74.29	0.01365	0.5569
CEBPB	0.00294	0.08057	93.52	91.98	0.01527	0.5565
ANP32A	6.807e-05	0.08036	91.55	91.98	0.0005776	0.5756
CELF1	8.968e-06	0.08029	96.07	95.99	9.399e-05	0.5843
MFSD10	0.0006213	0.08019	84.87	81.6	0.004064	0.5648
DDHD2	1.529e-05	0.08008	39.69	27.59	0.0001532	0.5694
CTSS	0.001041	0.08007	38.7	29.72	0.006292	0.5529
RBM38	0.001376	0.07986	87.43	86.56	0.007945	0.5607
KDELR2	2.249e-07	0.07974	97.25	96.46	3.316e-06	0.5983
RC3H1	0.0001291	0.07974	76.62	75.94	0.00102	0.5722
SEC63	5.633e-05	0.07956	87.43	87.74	0.0004896	0.5764
TRA2B	3e-10	0.07954	99.21	99.53	7.544e-09	0.6196
CPNE1	8.094e-11	0.0795	99.02	99.06	2.231e-09	0.6234
FBXO2	0.001033	0.0795	72.3	67.69	0.006252	0.5615
DOK7	8.643e-06	0.07936	48.13	33.49	9.107e-05	0.5755
LGALS3	0.007775	0.07928	88.41	83.49	0.03468	0.5505
CTNNAL1	0.08592	0.0792	95.09	91.51	0.2364	0.5326
EVI5	0.000984	0.07919	64.24	58.25	0.005993	0.5608
TBCC	2.691e-05	0.07918	56.58	42.92	0.0002548	0.5747
MED15	0.0003858	0.07916	70.53	65.33	0.002678	0.5663
DPH2	0.002133	0.07913	86.84	83.73	0.01154	0.5582
KLHL7	0.001046	0.07907	64.83	59.2	0.006312	0.5606
BROX	0.0008214	0.07906	82.71	77.83	0.005149	0.5633
GNAI2	1.176e-05	0.07905	88.8	89.62	0.0001207	0.5832
TMEM131	0.000633	0.07894	87.23	84.2	0.004131	0.5648
CYSTM1	0.00199	0.07889	77.01	72.41	0.01089	0.5583
AJAP1	0.0005389	0.07888	30.06	21.93	0.003585	0.5509
SHC1	7.311e-05	0.07882	90.18	90.09	0.0006179	0.5753
VPS37C	0.00258	0.07871	68.17	62.74	0.01359	0.5561
GLS	0.002113	0.07869	86.25	81.84	0.01145	0.5583
POLE4	0.006195	0.07839	87.62	83.25	0.02872	0.5519
COPS2	1.522e-05	0.0783	92.73	92.92	0.0001526	0.5821
STAM	0.001204	0.07829	74.46	70.05	0.007092	0.5608
SMNDC1	0.002325	0.07821	88.8	84.2	0.01242	0.5578
PGAM5	0.0007003	0.07813	83.69	82.55	0.004498	0.5642
CLCN6	0.0002475	0.07798	60.12	48.11	0.001816	0.5663
DAXX	5.365e-05	0.07794	87.82	87.26	0.0004683	0.5766
SDF4	0.0003341	0.07794	93.12	90.8	0.002358	0.5681
CCSER2	0.0008294	0.07788	80.16	78.77	0.005188	0.5632
NUDC	2.139e-10	0.0778	98.04	98.11	5.568e-09	0.6206
TBC1D30	3.185e-06	0.07777	34.38	20.99	3.726e-05	0.5703
ECM1	7.954e-05	0.07768	35.95	25.47	0.0006657	0.5615
MAK16	0.001406	0.07763	64.05	57.31	0.008091	0.5588
DYRK1A	0.003042	0.07763	89.39	87.26	0.01573	0.5562
RNF126	0.001854	0.07754	79.57	74.76	0.01027	0.5588
TULP3	0.002938	0.07752	72.69	69.34	0.01527	0.5558
GARS	0.001058	0.07751	88.61	87.03	0.006373	0.5621
CCDC88A	0.006274	0.07741	68.17	60.85	0.02903	0.5508
PIP4K2C	0.006329	0.07739	73.08	67.22	0.02922	0.5512
GPS2	6.017e-05	0.07731	97.25	95.99	0.0005197	0.5762
NOM1	0.0009406	0.07726	65.82	56.13	0.005761	0.561
IKBKG	0.000639	0.0772	85.07	81.84	0.004153	0.5647
ARRB2	0.0003813	0.07715	59.53	50	0.002652	0.5644
PDPK1	0.0006745	0.07714	67.78	58.96	0.004354	0.563
DIABLO	0.0002999	0.07711	79.37	77.36	0.002145	0.5683
TRIM29	0.0001694	0.0771	94.11	92.69	0.001299	0.5714
EIF2B4	0.0006769	0.07703	70.53	66.27	0.004366	0.5635
ARIH1	0.0006497	0.07698	85.66	83.49	0.004212	0.5646
ARHGEF40	9.779e-06	0.0769	37.92	25.24	0.0001017	0.5696
UBQLN1	4.157e-09	0.07679	97.45	96.93	8.502e-08	0.6116
PTPN14	9.004e-05	0.07677	94.89	94.58	0.0007419	0.5744
FEZ2	0.001719	0.07675	75.05	71.93	0.009612	0.559
COX20	0.001438	0.07671	85.07	82.31	0.008246	0.5604
PHLDB1	0.001606	0.07665	65.42	57.31	0.00907	0.5582
DUSP11	0.0002703	0.07663	89	88.92	0.001965	0.5691
ADK	3.181e-05	0.07659	94.89	93.63	0.0002955	0.579
AKAP10	0.00141	0.07658	66.99	59.67	0.008102	0.5592
SEC31A	8.614e-05	0.07652	91.55	91.51	0.0007139	0.5745
MFAP3	0.000552	0.07638	63.46	55.42	0.00366	0.5634
GRB7	0.00697	0.07624	71.91	66.98	0.0316	0.5505
CPEB2	0.0002049	0.07611	39.88	28.54	0.001538	0.5599
IPO5	3.838e-05	0.07604	94.89	94.58	0.0003482	0.5782
DPAGT1	0.002183	0.076	71.51	67.22	0.01178	0.5574
DOLPP1	0.00341	0.07586	60.12	54.25	0.01736	0.5534
EDEM1	2.686e-05	0.07582	49.31	37.26	0.0002544	0.5723
SRSF6	8.987e-05	0.07581	96.66	95.52	0.0007412	0.5744
LEMD3	0.002701	0.07574	75.05	71.46	0.01416	0.5564
OTUB1	3.641e-05	0.07569	95.09	94.1	0.0003321	0.5784
NOL9	2.126e-05	0.07568	93.52	93.16	0.0002067	0.5807
TCF12	0.002015	0.07567	74.07	67.92	0.01101	0.5579
GRB10	0.0004733	0.07563	58.94	47.64	0.003205	0.563
RAB11FIP5	0.0005373	0.0756	58.94	50.94	0.003578	0.5627
INPP5E	0.004218	0.07556	68.57	65.33	0.02071	0.5534
UBQLN2	0.002128	0.07545	66.8	63.44	0.01152	0.5571
ERAL1	6.249e-05	0.07544	89.19	88.21	0.0005367	0.576
MROH6	0.001914	0.07538	66.99	58.73	0.01055	0.5575
LINC01128	0.0006973	0.07534	52.65	44.58	0.004479	0.56
GART	0.003443	0.07532	96.66	94.1	0.0175	0.5555
SECISBP2	0.0008086	0.0753	63.85	59.43	0.005078	0.5618
RNF185	0.00153	0.07526	73.28	69.1	0.008695	0.5595
GLIPR1	0.006503	0.07523	95.87	94.34	0.02983	0.5517
SLC31A2	0.00238	0.07521	81.34	78.07	0.01266	0.5575
PLPP5	2.283e-05	0.0752	46.95	33.96	0.0002205	0.5717
PTX3	5.113e-09	0.07516	19.65	6.604	1.03e-07	0.5664
ATG101	0.002099	0.07516	79.17	77.12	0.01139	0.5581
NOB1	0.0001249	0.07495	87.62	88.21	0.0009912	0.5728
SNHG15	0.003925	0.07492	82.12	81.6	0.01951	0.5546
PTDSS1	2.958e-07	0.07489	97.05	97.41	4.258e-06	0.5973
DSCC1	0.002291	0.07476	43.42	36.08	0.01228	0.5513
DSG2	1.168e-09	0.07472	94.5	96.7	2.665e-08	0.6155
DYNLT3	0.0004893	0.07466	62.87	54.25	0.003298	0.5639
VMA21	0.0003508	0.0746	87.43	87.26	0.00246	0.5678
UBXN1	3.644e-05	0.07459	82.71	84.43	0.0003321	0.5782
SLC25A30	0.0008574	0.07456	49.71	41.98	0.005329	0.5582
BCL9L	0.001128	0.07449	88.61	87.74	0.006728	0.5618
AP1S2	0.001643	0.0743	54.42	47.41	0.009246	0.5562
CPTP	0.000418	0.07429	61.89	54.25	0.002879	0.5646
HDGFRP3	0.0008298	0.07418	88.02	87.97	0.005188	0.5634
CSNK2B	1.214e-09	0.07417	99.41	99.29	2.763e-08	0.6154
HDAC9	0.001807	0.074	66.01	58.25	0.01004	0.5577
HIVEP2	0.004024	0.07399	66.01	59.2	0.01992	0.5532
LPIN1	0.001802	0.07391	76.42	75.94	0.01001	0.5589
TBC1D4	0.008325	0.07383	68.17	62.03	0.03671	0.5491
DHX34	0.001361	0.07382	64.64	58.02	0.007878	0.5591
MRPS18A	0.002856	0.07371	68.37	62.5	0.0149	0.5555
MANF	0.004604	0.07361	83.69	83.02	0.02225	0.5537
ARID3B	0.005095	0.07353	60.71	55.19	0.02427	0.5512
METTL9	0.001037	0.07352	81.14	78.54	0.006274	0.562
SRPRB	0.001347	0.07352	91.55	89.86	0.007814	0.5609
SNX25	0.000249	0.07331	47.54	37.5	0.001826	0.5628
SF1	6.78e-11	0.07326	98.62	99.53	1.901e-09	0.6239
QRICH1	0.0004514	0.0732	58.55	49.53	0.003073	0.5634
SEC61A1	0.0002304	0.07315	91.55	90.8	0.001706	0.5699
WDR66	0.002628	0.07314	85.07	82.55	0.01381	0.557
HIPK3	0.004086	0.07311	84.87	81.37	0.02018	0.5544
TAB2	0.000105	0.07304	92.14	91.98	0.0008479	0.5736
CRTC2	0.00109	0.07298	63.26	56.6	0.006537	0.56
EXOC8	0.001191	0.07291	47.35	40.33	0.007029	0.5559
DERL1	0.0002772	0.07284	79.96	80.9	0.002009	0.5688
APEH	0.0008474	0.07278	68.17	63.21	0.005278	0.5621
LTBP2	0.001205	0.07278	50.1	41.51	0.007097	0.5565
2007-03-01	0.001343	0.07277	86.44	83.73	0.0078	0.5608
SAP30BP	0.002741	0.07276	79.57	77.36	0.01435	0.5566
SART3	0.002118	0.07271	86.05	83.96	0.01148	0.5583
WDR46	0.003075	0.07259	60.71	54.25	0.01587	0.5541
SYAP1	0.0005175	0.07255	86.05	84.91	0.003467	0.5658
GTF3C2	0.01126	0.07244	81.53	75.94	0.04726	0.5479
PPP2CA	1.729e-11	0.07239	98.43	98.82	5.29e-10	0.6278
MYO5C	0.000557	0.07235	52.06	41.51	0.00369	0.5606
GPX1	0.0001972	0.07233	92.34	92.69	0.001486	0.5707
PRDM4	0.0007948	0.07233	55.21	46.7	0.005004	0.5599
DNMBP	0.004433	0.07228	64.05	56.37	0.02159	0.5524
DAP	0.007472	0.0721	81.73	77.83	0.03356	0.5506
FADD	0.002487	0.07206	68.96	63.68	0.01316	0.5564
VASP	0.003418	0.07202	83.1	81.6	0.01739	0.5554
BACH1	0.003572	0.07191	69.35	63.44	0.01804	0.5543
SLC35A2	0.001252	0.07188	79.57	75.94	0.007343	0.561
NOP58	9.595e-07	0.07184	97.64	97.17	1.241e-05	0.5931
C11orf68	0.008237	0.07177	73.48	66.75	0.03635	0.5495
DAP3	2.476e-05	0.07172	94.5	93.63	0.0002364	0.5801
HIVEP1	0.01104	0.07168	70.14	67.45	0.04651	0.5475
DNAJB1	0.002187	0.07161	90.57	90.09	0.0118	0.5582
MARK4	0.004957	0.07142	74.66	70.99	0.02374	0.5528
MSN	0.0009314	0.07139	94.3	93.87	0.005712	0.5629
NHS	0.004278	0.07138	51.87	46.23	0.02095	0.5506
FBXO11	0.005243	0.07134	78.98	75	0.02487	0.5527
VPS37A	0.001067	0.07133	63.46	56.84	0.006415	0.5602
RNF39	5.48e-05	0.0713	32.22	20.75	0.0004772	0.5599
AXIN1	0.005818	0.07127	72.1	66.51	0.02716	0.5516
PLEKHM2	0.002046	0.07122	83.89	81.84	0.01114	0.5584
CHST7	5.447e-06	0.07117	39.69	25.47	6.047e-05	0.5724
INSIG1	0.008426	0.07114	91.16	89.15	0.03711	0.55
NAA10	0.001121	0.07104	88.41	85.14	0.006695	0.5618
WNT7A	0.00158	0.07104	53.05	44.81	0.008943	0.556
PTP4A1	0.00153	0.07095	98.43	97.88	0.008695	0.5602
APMAP	0.001915	0.07073	87.03	86.56	0.01055	0.5589
POLR3E	0.003436	0.07072	78.78	74.29	0.01747	0.5552
TUBB3	0.02305	0.07069	62.48	58.49	0.08478	0.5418
SEC24C	0.002156	0.07061	73.87	72.17	0.01165	0.5577
PATL1	0.006445	0.07055	91.55	89.86	0.02965	0.5517
CDC123	6.808e-07	0.0704	95.28	96.46	9.075e-06	0.5943
C6orf62	0.00163	0.07033	91.16	91.27	0.009182	0.5598
DCUN1D5	0.0009146	0.07031	92.93	91.27	0.005626	0.563
TRAF4	0.0001852	0.07016	88.61	91.27	0.001409	0.571
ATXN2L	8.833e-06	0.07008	93.71	94.34	9.289e-05	0.5844
TAF9	2.238e-05	0.07007	95.87	96.46	0.0002166	0.5805
ARL5B	3.761e-06	0.06998	31.04	18.63	4.352e-05	0.5672
RABGEF1	0.008251	0.06998	59.92	54.72	0.03641	0.5482
DLG1	2.376e-05	0.06994	91.36	93.4	0.0002286	0.5802
TMEM11	0.003138	0.06985	70.14	65.09	0.01615	0.5552
EPCAM	0.0008017	0.06983	98.23	97.41	0.005044	0.5637
BTAF1	0.004924	0.06977	73.67	70.28	0.02362	0.5528
EOGT	3.806e-05	0.06974	41.45	28.77	0.0003456	0.567
C1orf122	4.383e-05	0.06974	95.48	95.99	0.0003924	0.5776
FBRSL1	0.01063	0.06973	78.78	78.77	0.04498	0.5483
MVP	0.00149	0.06971	46.37	36.32	0.008505	0.5541
MBOAT2	0.01318	0.06962	77.41	76.18	0.05388	0.5468
COPS6	3.68e-07	0.06954	96.27	96.23	5.182e-06	0.5966
2015-09-01	7.183e-06	0.0695	96.86	96.7	7.76e-05	0.5852
WDR59	0.001739	0.06931	60.9	53.54	0.009706	0.5572
JUNB	0.004076	0.06928	93.32	94.58	0.02015	0.5545
SPTBN1	0.001034	0.06917	90.77	90.57	0.006257	0.5623
2011-09-01	0.003197	0.06913	79.96	78.07	0.01641	0.5557
N4BP2	0.0009001	0.06906	51.47	42.69	0.005556	0.5583
ATXN2	0.0005638	0.06905	86.44	86.56	0.003727	0.5654
GOLGA8B	0.001043	0.06905	45.58	37.5	0.006297	0.5558
MLLT1	0.004183	0.06902	78.19	76.65	0.02059	0.5541
UVSSA	0.00132	0.06884	58.15	51.89	0.007686	0.5582
GTF2F1	0.002204	0.06882	79.57	79.48	0.01187	0.5579
ARG2	0.003968	0.06874	47.54	40.09	0.01969	0.5497
ELOVL6	0.006286	0.06867	60.31	55.9	0.02908	0.55
PHC3	0.01046	0.06867	80.75	76.42	0.04441	0.5484
CDK14	0.0001671	0.0686	30.26	20.75	0.001285	0.5551
RORA	0.0005662	0.06854	38.9	29.48	0.00374	0.5556
TOB1	0.01819	0.06844	85.46	83.25	0.07001	0.5448
SEMA7A	0.0002082	0.06843	43.03	31.6	0.00156	0.5614
TRIP10	0.00446	0.0684	82.32	82.31	0.02168	0.5539
ACOT7	2.361e-05	0.06838	97.45	97.88	0.0002274	0.5803
AKR7A2	0.008685	0.06833	71.32	65.33	0.03794	0.5491
AKIRIN2	0.004909	0.06829	78.59	75.24	0.02355	0.5531
PLEKHB2	0.00163	0.06825	90.57	90.09	0.009182	0.5598
MIER1	0.005224	0.06817	82.12	79.72	0.02482	0.5529
SURF4	2.402e-08	0.06808	96.86	98.35	4.316e-07	0.606
CYB5R2	0.002168	0.06799	55.99	50	0.01171	0.5552
NRP2	0.004016	0.06799	45.38	38.21	0.0199	0.5491
RAB11FIP2	0.006456	0.06796	58.55	51.89	0.02969	0.5494
ATP5SL	0.001343	0.06788	86.44	86.79	0.0078	0.5608
RFX3	0.001744	0.06787	51.28	42.69	0.009726	0.555
CEP85	0.00111	0.06785	59.72	53.54	0.00664	0.5594
NDRG1	0.03813	0.06784	64.24	59.2	0.1272	0.5383
BOP1	0.003153	0.06783	75.05	69.58	0.01622	0.5555
CNST	0.0008741	0.06781	51.28	42.69	0.005417	0.5584
TIMM23B	0.0005205	0.0678	44.79	35.38	0.003481	0.5586
EEF2	1.91e-10	0.06778	99.02	99.29	4.995e-09	0.6209
SOCS2	0.009154	0.06775	59.53	51.89	0.03961	0.5474
ROCK1	0.005237	0.06773	78.78	76.89	0.02486	0.5527
PCMT1	4.019e-05	0.06766	95.68	96.23	0.0003626	0.578
GAR1	0.01074	0.06763	79.76	75	0.04541	0.5482
HNRNPAB	4.399e-11	0.06761	99.41	99.76	1.261e-09	0.6252
XPO6	0.0001563	0.06749	94.5	95.05	0.001211	0.5718
TRIO	0.02903	0.06748	86.05	82.78	0.1016	0.5414
NOP14	0.003599	0.06736	80.16	77.83	0.01815	0.555
DSCAM	7.707e-10	0.06731	23.97	8.962	1.814e-08	0.5767
MYL12B	1.064e-09	0.06724	99.21	99.53	2.45e-08	0.6158
FBXO28	0.001767	0.06716	81.73	80.9	0.009843	0.5592
SEC61B	9.961e-05	0.06711	99.02	99.06	0.000809	0.5739
KRT8	0.005047	0.06711	97.05	96.93	0.0241	0.5533
KLHL2	0.01054	0.06708	69.35	65.57	0.04469	0.5477
PXDN	0.006539	0.06703	89.19	87.5	0.02997	0.5516
ACD	0.01007	0.067	69.94	63.92	0.04293	0.548
STEAP1	0.001588	0.06698	59.72	50	0.008981	0.5572
WDR3	0.007838	0.06697	77.41	75.71	0.03493	0.5502
USP43	0.0005575	0.06695	43.42	33.73	0.003692	0.5576
POLR2K	0.00782	0.06693	94.5	92.69	0.03486	0.5505
PDCD6	0.0003031	0.06689	95.48	95.28	0.002165	0.5686
ATP6V0D1	0.0002138	0.06675	89.59	89.62	0.001597	0.5703
CRTC3	0.006227	0.06665	59.72	54.01	0.02884	0.5499
PFKFB4	3.91e-05	0.06664	34.97	23.35	0.0003544	0.5631
ADAM9	0.004471	0.06663	92.34	90.8	0.02172	0.554
PSMF1	4.281e-07	0.06659	94.11	95.28	5.946e-06	0.596
TRIM44	2.53e-06	0.06658	95.28	95.52	3.011e-05	0.5894
MRTO4	0.0107	0.06655	92.14	89.86	0.04525	0.5485
ATG13	0.002236	0.06653	81.34	80.9	0.01202	0.5579
WTAP	0.006371	0.06644	95.09	93.63	0.0294	0.5518
CDC34	0.0002989	0.06641	51.28	40.8	0.002141	0.5632
MARK3	0.009722	0.06641	75.83	72.64	0.04168	0.5487
GOSR2	0.004339	0.0664	68.96	65.8	0.02121	0.5532
LINC00707	0.000512	0.06638	38.51	27.83	0.003436	0.5555
SIN3A	0.006375	0.06635	79.57	77.83	0.02942	0.5516
RSBN1	0.0008754	0.06629	43.61	34.43	0.005424	0.5557
TMEM104	0.0005943	0.06618	44.4	34.43	0.003907	0.5577
TMX2	0.0004117	0.06617	91.75	91.51	0.002841	0.5671
OAF	0.002046	0.06613	62.08	53.07	0.01114	0.5563
CCDC186	0.02309	0.06613	70.33	67.22	0.08489	0.5425
LRRC47	0.0004479	0.0661	91.94	91.27	0.003054	0.5666
ZNF579	0.001046	0.06609	45.58	36.56	0.006312	0.5557
ZNF827	0.008431	0.06605	51.67	45.52	0.03712	0.5466
FCHSD2	0.003625	0.06591	48.92	40.8	0.01825	0.5505
SHROOM3	0.02491	0.06588	72.89	68.16	0.09041	0.5421
HMGXB3	0.004067	0.06574	72.89	66.51	0.02011	0.5538
RP9	0.002018	0.06572	48.33	41.51	0.01102	0.5536
C1orf74	0.0198	0.06572	50.69	43.87	0.0752	0.5409
ASCC1	0.003819	0.06565	79.17	77.36	0.01907	0.5547
ERF	0.01624	0.06562	75.05	73.58	0.0638	0.5453
PITRM1	0.0004277	0.06561	92.53	92.69	0.00294	0.5669
KCNN4	0.009928	0.06555	76.03	73.35	0.04242	0.5486
FAM20B	0.002082	0.06554	68.17	64.15	0.01131	0.5573
COL7A1	0.008559	0.06549	73.48	71.23	0.03756	0.5494
DCAF13	0.001146	0.06544	88.61	88.92	0.006817	0.5617
ATF4	0.003449	0.0654	98.23	97.17	0.01752	0.5555
BPGM	0.02183	0.06537	68.96	64.39	0.08115	0.5428
MPP6	0.004104	0.06512	63.06	55.9	0.02026	0.5527
COPB1	1.641e-05	0.06509	95.87	96.23	0.0001631	0.5818
ZBTB38	0.01228	0.06491	87.23	85.61	0.05069	0.5475
ITSN2	0.006492	0.06481	59.72	53.07	0.0298	0.5495
C12orf75	0.01584	0.06476	95.09	94.1	0.06253	0.5458
FPGS	0.005773	0.06471	73.48	74.06	0.02699	0.5519
ALG3	0.0001171	0.06467	96.66	97.17	0.0009333	0.5732
PDSS1	0.001561	0.06464	56.97	49.06	0.008847	0.5569
TMEM132A	0.02047	0.06464	71.91	65.57	0.07722	0.5434
RABEPK	0.00207	0.06463	86.64	88.21	0.01125	0.5584
SEC61G	0.0001053	0.06459	97.84	98.35	0.0008499	0.5736
NDUFA11	0.002041	0.06459	79.57	80.66	0.01112	0.5583
GPX2	0.01363	0.06458	84.48	81.6	0.05538	0.5467
HSF1	0.004017	0.06456	82.12	79.95	0.0199	0.5545
SPCS2	0.0005351	0.06433	95.28	95.75	0.003565	0.5658
EMB	0.001489	0.06429	49.12	40.57	0.008501	0.5552
YIPF6	0.006124	0.0642	83.3	83.02	0.02843	0.5519
OCLN	0.008786	0.06412	58.94	50.71	0.0383	0.5475
SHANK3	8.593e-05	0.06409	31.63	20.99	0.0007125	0.5581
SLC35C1	0.004518	0.06409	60.71	53.54	0.02192	0.5518
FAM114A1	0.01279	0.06404	58.35	52.59	0.05247	0.5452
FGD5-AS1	0.01155	0.06403	70.53	66.04	0.04827	0.5472
SERPINB6	0.02017	0.06399	71.91	69.58	0.0763	0.5436
H3F3B	2.096e-10	0.06398	99.61	99.76	5.468e-09	0.6207
SKP1	0.0001497	0.06397	97.64	97.41	0.001168	0.572
ARHGDIA	5.038e-06	0.06396	95.28	96.46	5.647e-05	0.5867
CTNNB1	0.01167	0.06391	89.39	88.44	0.04866	0.5479
EDN1	0.02119	0.06385	38.51	30.9	0.07938	0.5373
ESRG	0.03236	0.0638	66.21	66.04	0.1111	0.5398
ZBTB7A	0.0002673	0.06377	91.16	92.92	0.001947	0.5692
SSR3	8.16e-05	0.06376	96.86	97.41	0.0006813	0.5748
NKIRAS2	0.005561	0.06362	68.37	62.5	0.02617	0.5516
BRD9	0.01053	0.06349	57.96	53.77	0.04467	0.5465
MMADHC	5.291e-07	0.06344	96.27	97.64	7.228e-06	0.5952
GANC	0.0042	0.06344	54.62	47.17	0.02065	0.5511
CRYZL1	6.689e-05	0.06339	33.79	22.64	0.0005689	0.5605
DDX43	0.002481	0.06336	43.03	35.38	0.01313	0.5507
EIF4G2	3.998e-20	0.06335	100	100	3.055e-18	0.6745
MARK1	0.0136	0.06324	63.85	59.43	0.0553	0.5455
RAPH1	0.004156	0.06322	59.33	50.71	0.02047	0.552
EIF4H	7.596e-14	0.06321	99.41	99.76	3.095e-12	0.642
TMEM30A	0.002396	0.06313	88.41	87.74	0.01273	0.5576
CDC16	0.007396	0.06305	84.09	82.78	0.03327	0.5508
RPF2	0.00548	0.06303	92.34	91.27	0.02587	0.5527
PDCD2L	0.008997	0.06297	74.07	69.81	0.03909	0.5491
NOP14-AS1	0.01232	0.06294	65.03	59.91	0.05084	0.5463
NDUFAF4	0.02364	0.06276	76.82	75	0.0865	0.5427
FAM8A1	4.733e-05	0.06274	31.43	20.52	0.00042	0.56
BCL10	0.0203	0.06253	74.46	75.71	0.07667	0.5437
IRF2	0.009716	0.06247	73.87	69.34	0.04167	0.5486
ZNF544	0.0071	0.06245	57.76	53.77	0.03212	0.5489
UBE2Q1	0.0005618	0.06242	90.96	90.09	0.003718	0.5655
ROBO1	0.0003085	0.06239	42.63	32.55	0.0022	0.5598
RPRD1B	0.00998	0.06236	84.48	82.78	0.0426	0.5488
SLC25A44	0.000922	0.06223	47.94	37.5	0.005663	0.5569
ZXDB	0.01608	0.06222	48.33	43.4	0.0633	0.542
TOLLIP	0.006473	0.06221	72.5	65.57	0.02973	0.551
TP73-AS1	0.001006	0.06216	43.61	33.25	0.006118	0.5549
MIS12	0.02176	0.06214	59.14	56.84	0.08098	0.5419
TFG	5.727e-10	0.06204	99.02	98.82	1.378e-08	0.6177
MCM3AP	0.008498	0.06203	67.98	63.92	0.03734	0.549
MARS2	0.001644	0.06184	48.53	40.09	0.009247	0.5545
PCNP	7.296e-05	0.06176	94.89	95.75	0.0006169	0.5753
STK24	5.265e-08	0.06171	99.41	99.53	8.875e-07	0.6034
GAPDH	1.061e-14	0.0617	100	100	4.717e-13	0.6468
MPP5	0.007485	0.06165	58.74	54.01	0.0336	0.5487
SNHG1	0.01512	0.06163	97.25	96.23	0.0602	0.5461
NELFB	0.00791	0.06157	74.46	70.52	0.03518	0.5499
GPR176	0.0189	0.06149	55.6	46.46	0.07233	0.542
RRP15	0.01177	0.06146	84.09	82.55	0.04901	0.5477
LATS1	0.004113	0.06135	89	87.26	0.02029	0.5544
APP	0.0001169	0.06127	96.27	97.64	0.0009324	0.5732
C5orf24	0.009109	0.06127	82.71	79.95	0.03946	0.5494
DNAJB6	1.261e-06	0.06114	97.05	97.64	1.593e-05	0.592
FAM120A	4.082e-06	0.06111	99.02	99.06	4.685e-05	0.5875
NEAT1	0.0001589	0.06107	95.48	98.11	0.001228	0.5717
CCK	6.316e-11	0.06099	18.66	4.481	1.778e-09	0.5706
XPOT	0.005459	0.06098	76.42	72.41	0.02578	0.5523
NUP153	0.0006358	0.06095	91.94	92.45	0.004141	0.5649
IPO8	0.006183	0.06092	65.62	62.26	0.02868	0.5508
ATG16L1	0.006384	0.06087	54.03	46.23	0.02945	0.5486
DYNLRB1	0.0001147	0.06085	98.04	97.64	0.0009161	0.5733
C1orf43	3.024e-08	0.06078	95.87	97.64	5.349e-07	0.6052
RAP1B	3.475e-08	0.06077	96.07	98.35	6.068e-07	0.6047
SLC23A2	0.006793	0.06077	59.72	52.59	0.03094	0.5492
NAT10	0.01096	0.06068	81.14	78.54	0.04623	0.5481
PARP6	0.01548	0.06066	59.33	55.42	0.06134	0.5442
UBE2G2	0.009304	0.06057	84.09	81.84	0.04021	0.5493
SOCS1	0.0105	0.06052	39.49	32.31	0.04455	0.5418
FJX1	0.07764	0.06044	82.32	78.54	0.2181	0.5334
KLC2	0.0006374	0.06039	50.49	40.33	0.004146	0.5595
RTCB	0.001092	0.06039	89.39	90.33	0.006544	0.562
WBSCR22	0.01257	0.06035	90.96	88.92	0.05173	0.5474
VDAC1	3.436e-08	0.06031	99.41	99.29	6.014e-07	0.6048
APRT	0.0004063	0.06028	89.19	90.57	0.002808	0.5671
ABCC3	0.05844	0.06024	80.94	77.36	0.1756	0.5358
SSU72	0.001103	0.06013	95.09	94.34	0.006607	0.562
POLR2A	0.001057	0.06009	91.75	92.69	0.006373	0.5622
KLF11	0.01444	0.05982	40.67	34.43	0.05802	0.5405
KPNA1	0.00024	0.05981	94.5	95.75	0.00177	0.5697
ERC1	0.007632	0.05974	76.42	76.65	0.03415	0.5503
MYDGF	0.03324	0.05972	79.76	78.07	0.1135	0.5402
TRIB3	0.02341	0.05971	76.82	71.23	0.0859	0.5427
ALG2	0.01636	0.05966	84.48	83.73	0.06417	0.5455
KLF2	3.636e-05	0.05961	22.2	11.79	0.000332	0.5519
ZNF23	0.003155	0.05958	38.31	30.19	0.01623	0.5476
ARL4C	0.008066	0.05955	93.52	94.58	0.03573	0.5503
GALNT7	0.02778	0.05941	73.67	71.46	0.09859	0.5414
RICTOR	0.03099	0.05934	74.07	70.99	0.1072	0.5405
HSPA13	0.005051	0.05933	58.74	50.24	0.02412	0.5507
SWAP70	0.008594	0.05914	85.66	83.73	0.03763	0.5498
EIF3B	5.448e-09	0.05904	97.84	98.35	1.09e-07	0.6108
PAPOLG	0.02907	0.05899	59.33	56.6	0.1016	0.5399
TANK	0.01957	0.05897	61.49	58.73	0.07449	0.5429
POFUT2	0.001453	0.05896	54.03	44.58	0.00832	0.5565
SPINT2	2.586e-12	0.05893	100	100	8.802e-11	0.6329
TGFB1I1	0.01993	0.05892	57.76	51.18	0.07554	0.5421
TSR1	0.01099	0.05891	69.55	71.93	0.04631	0.5477
METTL21B	0.0005973	0.05888	46.76	35.38	0.003923	0.5583
CAV1	8.996e-05	0.05886	100	100	0.0007416	0.5744
CA9	0.002314	0.05881	32.02	23.58	0.01237	0.5459
CCT2	1.1e-10	0.05879	99.61	99.76	2.991e-09	0.6225
PTPN9	0.006877	0.05879	62.67	55.42	0.03123	0.5496
USP24	0.01515	0.05866	71.32	67.45	0.06032	0.5455
IL6R	0.01946	0.05853	48.33	41.98	0.07416	0.5406
KIF5B	1.387e-05	0.05851	97.64	97.88	0.0001401	0.5825
GPBP1	0.002766	0.05847	94.3	94.1	0.01446	0.5568
VAC14	0.008587	0.05839	65.03	63.44	0.03761	0.5488
NAGK	0.01805	0.0583	83.69	82.78	0.06954	0.5448
PPP2R5E	0.02749	0.05824	81.34	78.07	0.09779	0.5417
ARRDC4	0.04571	0.05822	72.1	68.63	0.1467	0.5375
COL12A1	0.06257	0.05822	70.33	66.27	0.1845	0.5348
AATF	0.01429	0.05819	81.53	80.19	0.05755	0.5464
RAP1GAP2	0.02347	0.05817	55.21	51.42	0.08602	0.5408
SRP68	6.346e-05	0.05809	94.3	95.05	0.0005438	0.576
MED21	0.02028	0.05809	79.37	76.18	0.07662	0.5438
CYB5D1	0.004638	0.05806	50.29	43.4	0.0224	0.5496
YIPF4	0.00765	0.05796	78.98	77.83	0.0342	0.5504
MED29	0.01122	0.05795	62.28	56.6	0.04711	0.5466
MYD88	0.001546	0.05794	53.63	42.45	0.008773	0.5559
ACTR3	5.768e-05	0.05793	97.25	98.11	0.0004997	0.5764
RRP1	0.005242	0.05789	64.44	58.02	0.02487	0.5515
ZDHHC23	0.01767	0.05786	56.19	49.53	0.06827	0.5427
WDR11	0.01179	0.05785	77.21	75.94	0.04908	0.5475
DVL3	0.001276	0.05784	92.93	94.1	0.00746	0.5612
CDK13	0.005506	0.05784	72.69	71.23	0.02598	0.5521
LRRC8B	0.004176	0.05775	51.87	43.4	0.02056	0.5504
SYVN1	0.03632	0.05775	67.78	66.75	0.1223	0.5391
ASB6	0.01941	0.05772	66.8	61.79	0.07398	0.5434
PEX19	0.005531	0.05768	59.14	55.19	0.02607	0.5506
PAPSS1	0.01588	0.05764	60.51	55.66	0.06263	0.5441
BLOC1S6	0.02786	0.05763	75.44	74.06	0.09883	0.5414
STOM	0.03621	0.05762	74.46	72.88	0.122	0.5394
UBN2	0.006622	0.05761	46.95	38.44	0.03029	0.5466
E2F4	0.004346	0.0575	92.93	93.16	0.02124	0.5542
USP34	0.0001882	0.05745	89.19	92.22	0.001428	0.5709
PGD	0.0005144	0.05745	94.11	95.28	0.003448	0.566
WDR26	0.006879	0.05745	90.18	90.09	0.03123	0.5513
ADSL	0.001377	0.05741	91.55	91.98	0.007947	0.5607
HSPA5	8.469e-06	0.05734	98.82	99.76	8.941e-05	0.5846
EVA1A	0.02173	0.05729	59.33	55.66	0.08091	0.5419
LINC01578	0.02427	0.05728	78.39	77.12	0.08848	0.5426
ANXA4	0.01986	0.05726	80.94	77.83	0.07532	0.544
RBM3	0.007526	0.05724	96.07	96.46	0.03376	0.5508
RNF40	0.008518	0.05724	82.32	82.31	0.03741	0.5498
REPS1	0.02048	0.05722	62.48	56.84	0.07724	0.5426
ARHGEF28	0.03485	0.05722	68.17	62.97	0.1182	0.5393
HERC2P2	0.001979	0.05719	39.88	31.37	0.01084	0.5505
MTA2	0.02362	0.0571	89.78	87.97	0.08648	0.543
EP300	0.009365	0.05703	93.52	92.69	0.04042	0.5493
TOB2	0.03889	0.05702	77.21	75	0.1292	0.539
CAD	0.008839	0.05701	72.1	68.16	0.03849	0.5491
WBP2	0.0002237	0.05697	91.16	93.87	0.00166	0.5701
CCDC59	0.02282	0.05696	82.51	80.19	0.08411	0.5431
VPS4A	0.003891	0.05694	78.78	78.3	0.01935	0.5546
SFMBT1	0.002188	0.05675	37.33	29.72	0.0118	0.5491
TEX10	0.01196	0.05674	79.17	77.83	0.0496	0.5475
AGRN	0.0005209	0.0567	96.07	96.46	0.003483	0.5659
PIAS2	0.02839	0.05667	69.94	62.97	0.0998	0.5409
PRKAG1	0.02727	0.05665	75.25	70.05	0.09717	0.5415
AP3D1	0.0009625	0.05659	87.43	87.97	0.005889	0.5626
MAP7D3	0.0163	0.05652	75.83	73.82	0.064	0.5453
STOML2	0.00145	0.05646	95.09	96.46	0.008307	0.5605
SHKBP1	0.0169	0.05645	74.66	70.05	0.06586	0.5449
FAM126B	0.0345	0.05639	61.89	59.43	0.1171	0.5389
SETD1A	0.009844	0.05634	64.05	58.49	0.04212	0.5476
IRGQ	0.01194	0.05632	57.17	49.29	0.04958	0.5453
PPP1R35	0.03739	0.05632	72.1	67.92	0.1253	0.539
ERGIC2	0.008637	0.0563	86.44	84.91	0.03779	0.5498
MICAL3	0.01554	0.0563	51.47	45.52	0.06151	0.5428
MAPK13	0.01934	0.0563	86.25	86.08	0.07374	0.5444
SPTLC2	0.0007175	0.05626	47.54	36.56	0.004583	0.5578
NFKBIA	0.06522	0.05624	86.25	87.03	0.1908	0.535
DNAJA3	0.004765	0.05623	86.25	85.85	0.02294	0.5535
MXD1	0.02508	0.05621	52.06	46.46	0.0908	0.5397
SLC25A46	0.01877	0.05617	76.03	69.81	0.07195	0.5442
UBA2	0.0001442	0.05616	95.48	95.99	0.001128	0.5722
FLJ42627	0.0004315	0.05609	32.22	22.64	0.00296	0.5528
LACTB	0.01924	0.05609	49.9	43.4	0.0734	0.541
AKAP11	0.04347	0.05609	71.32	67.92	0.141	0.5378
NUDCD1	0.01239	0.05597	88.41	88.44	0.05108	0.5475
SPATA5L1	0.003837	0.05595	37.52	29.48	0.01914	0.5463
TSC22D2	0.04499	0.05593	77.21	73.11	0.1449	0.5378
SFXN2	0.001702	0.05592	36.94	28.77	0.00953	0.5499
CRLS1	0.007561	0.05585	86.64	87.5	0.03388	0.5507
LYSMD2	0.03122	0.05576	71.71	71.7	0.1079	0.5404
TMSB10	0.0001256	0.05573	100	100	0.000996	0.5728
PSMD11	3.324e-08	0.0557	96.46	97.88	5.833e-07	0.6049
LINC00622	0.0001171	0.0557	27.31	16.75	0.0009333	0.5535
MTHFD1L	0.03184	0.05562	75.25	74.06	0.1096	0.5404
UHRF1BP1L	0.002356	0.05558	43.61	34.67	0.01255	0.551
ZNF593	0.01039	0.05558	71.71	68.63	0.04415	0.548
C1GALT1	0.06646	0.05556	70.73	70.05	0.1939	0.5344
CEP170B	0.01727	0.05551	79.96	79.01	0.067	0.545
OLA1	1.463e-06	0.05548	99.02	98.58	1.824e-05	0.5915
INO80C	0.03089	0.05546	81.93	80.42	0.1069	0.5409
C1orf52	0.03109	0.05541	75.64	73.11	0.1075	0.5406
DYNC1LI1	0.005284	0.05537	67.19	63.44	0.02505	0.5519
NOC4L	0.009768	0.05537	57.76	52.83	0.04184	0.5469
MCCC2	0.003001	0.05532	94.11	93.63	0.01555	0.5564
TNFRSF1A	0.01475	0.05532	83.89	82.31	0.05901	0.5462
FAM208B	0.005763	0.05531	91.16	91.27	0.02695	0.5524
LIF	0.1166	0.05527	65.82	62.97	0.2959	0.5291
SRXN1	0.005087	0.05523	83.3	84.67	0.02424	0.5531
LOC644936	0.01225	0.05523	57.37	50.71	0.05064	0.5452
OTUD5	0.04014	0.05522	75.25	73.35	0.1326	0.5386
HGS	0.005268	0.05512	89.19	89.86	0.02498	0.553
PPIC	0.04381	0.0551	76.62	75.24	0.1418	0.538
CCNJ	1.553e-05	0.05504	27.11	15.8	0.0001554	0.5595
UAP1	0.01779	0.05502	83.5	83.73	0.06872	0.5449
IL4R	0.01741	0.05497	81.73	79.95	0.06744	0.545
TMEM216	0.01121	0.05493	49.12	41.75	0.0471	0.5442
PLXNA1	0.008689	0.05486	89.19	89.39	0.03795	0.5498
STX2	0.0001105	0.05482	27.5	16.98	0.0008866	0.5539
SBDSP1	0.008436	0.05474	54.03	47.88	0.03713	0.547
MRPS2	0.0004314	0.05472	93.12	95.28	0.00296	0.5668
WDR45	0.05071	0.0546	59.53	56.13	0.1586	0.5357
RPL37	1.97e-05	0.05456	100	99.76	0.0001929	0.5811
UBE2J1	0.0339	0.05448	76.82	73.58	0.1154	0.54
DDX21	7.117e-08	0.05445	99.02	99.06	1.161e-06	0.6023
SPCS3	0.01954	0.05443	89.98	88.92	0.0744	0.5443
ARL13B	0.03604	0.05439	61.89	57.08	0.1215	0.5385
HHLA2	0.0005025	0.05435	35.17	25.94	0.003378	0.5541
ACTN1	0.0004654	0.05432	99.41	99.53	0.003157	0.5665
TRIP6	0.0159	0.05424	97.45	95.52	0.0627	0.5458
EFHD2	0.0006286	0.05417	96.86	98.58	0.004108	0.5649
MXRA7	0.01922	0.05414	89.78	89.86	0.07332	0.5444
COPG1	0.0343	0.05412	70.73	65.57	0.1166	0.5396
NGDN	0.05225	0.0541	74.66	68.63	0.1623	0.5365
BTBD1	0.02118	0.05401	63.65	59.43	0.07937	0.5425
NUMB	0.02594	0.05399	72.1	69.1	0.09347	0.5418
DDX10	0.03871	0.05396	78.19	74.29	0.1287	0.539
GPR153	0.06312	0.05395	57.76	54.01	0.1858	0.5338
CRIPAK	0.007982	0.05387	49.12	42.45	0.03544	0.5463
PSME4	0.001936	0.05384	89.78	90.09	0.01064	0.5588
ATP2A2	8.101e-06	0.0538	99.61	99.53	8.604e-05	0.5847
SLC35B1	0.0128	0.0538	83.89	82.78	0.0525	0.5472
RPSAP52	1.929e-05	0.05367	23.38	12.5	0.0001893	0.5549
HTR7	0.004434	0.05364	38.9	31.13	0.02159	0.5462
PTGER4	0.0396	0.05358	50.88	45.05	0.1311	0.5363
KCTD11	0.01968	0.05356	34.38	29.25	0.07484	0.5367
HK1	0.001344	0.05352	89.19	90.8	0.007801	0.5609
LLGL2	0.009	0.05348	50.29	42.22	0.03909	0.5457
FAM193A	0.04946	0.05345	73.48	71.23	0.1561	0.5369
LETM1	0.0169	0.05335	77.21	77.12	0.06586	0.5451
ARCN1	9.654e-05	0.05334	94.11	95.75	0.0007877	0.574
FBXL20	0.009471	0.05326	33.99	27.59	0.04082	0.5404
ZNF664	0.003639	0.05325	92.34	94.1	0.01831	0.5552
MRS2	0.06166	0.05321	69.94	66.04	0.1826	0.5349
CCT7	1.979e-07	0.05311	98.82	98.35	2.968e-06	0.5988
C1orf198	0.02223	0.05309	58.35	53.3	0.08225	0.5415
GJB4	2.476e-05	0.05304	23.18	12.74	0.0002364	0.5542
ADO	0.03073	0.05299	68.57	64.39	0.1064	0.5403
TBC1D25	0.004023	0.05298	52.46	45.05	0.01992	0.5509
MPHOSPH8	0.03561	0.0529	78.19	76.42	0.1203	0.5397
TMEM126B	0.02651	0.05286	83.1	81.13	0.09508	0.542
PRKCH	0.006868	0.05285	48.13	40.33	0.03121	0.5468
ANKS1A	0.009034	0.05285	52.65	45.05	0.03919	0.5462
ALG13	0.04165	0.05285	68.96	64.86	0.1365	0.538
DDX54	0.01318	0.05276	70.92	63.44	0.05386	0.5463
TMEM147	0.06316	0.05273	89.59	86.56	0.1859	0.5353
WNT3	7.558e-05	0.05271	21.22	11.79	0.0006367	0.5491
ALKBH1	0.0001925	0.0527	32.81	22.17	0.001457	0.556
ARPC2	1.115e-14	0.05266	100	100	4.927e-13	0.6467
FERMT1	0.00684	0.05264	90.77	92.22	0.03111	0.5513
PSMD13	0.006571	0.05261	89.98	89.39	0.0301	0.5516
NOC3L	0.02065	0.05258	78	77.12	0.0778	0.5437
TARSL2	0.0001114	0.05249	28.09	18.16	0.0008929	0.5546
SNX29	0.003946	0.05244	40.08	31.84	0.0196	0.5472
LZTFL1	0.02436	0.05243	58.15	53.07	0.08877	0.5409
MED13	0.0004441	0.0524	93.32	93.63	0.003031	0.5667
CDS1	0.01277	0.05239	81.93	83.25	0.0524	0.5472
MT-TK	0.002455	0.05237	86.44	88.68	0.01301	0.5575
GRAMD1A	0.004941	0.05222	45.78	37.03	0.02367	0.5478
URGCP	0.04304	0.0522	72.1	68.16	0.14	0.5379
CIART	7.268e-05	0.05219	20.83	11.56	0.000615	0.5488
SHMT2	0.007607	0.05218	91.75	92.92	0.03405	0.5507
PKD2	0.09672	0.05213	65.82	63.44	0.2588	0.5308
WWC3	0.03444	0.05211	60.51	54.01	0.117	0.5386
C7orf50	0.07159	0.05209	79.57	74.76	0.2045	0.534
GAREM1	0.00239	0.05208	30.06	22.17	0.01271	0.5448
TFCP2	0.04191	0.05207	69.94	67.69	0.1371	0.5381
WIZ	0.003806	0.05205	49.31	42.22	0.01902	0.5505
CDK12	0.005547	0.05201	89.59	90.33	0.02612	0.5526
ARFGEF3	0.01566	0.05197	45.19	38.21	0.06188	0.5412
IL6	0.1153	0.05197	34.38	30.66	0.2952	0.5249
UBA3	0.02943	0.05186	79.76	78.07	0.1026	0.5412
PDLIM2	0.0127	0.05183	51.87	43.63	0.05215	0.5439
TUBA1B	0.03604	0.05176	100	99.53	0.1215	0.5398
TICAM1	0.01877	0.05169	49.51	43.16	0.07195	0.5411
TMOD3	0.000415	0.05168	92.93	95.05	0.002861	0.567
ADRBK1	0.03207	0.0516	84.87	84.67	0.1103	0.5406
PLEKHG3	0.04178	0.05156	66.6	63.92	0.1368	0.5379
RELL1	0.03275	0.05151	56.19	51.42	0.1122	0.5385
STEAP2	0.02158	0.05149	51.47	45.52	0.0805	0.5406
PRKCI	0.02295	0.05147	77.8	74.76	0.08447	0.5429
PVR	0.02954	0.05143	76.23	77.83	0.103	0.5411
EN2	0.0002836	0.05141	29.27	19.34	0.002051	0.5522
ERVMER34-1	0.01107	0.05134	39.49	32.31	0.04661	0.5415
RBM28	0.02609	0.0513	71.32	68.16	0.09382	0.5417
LYPLA2	0.01086	0.05129	86.84	87.74	0.04585	0.5483
ARL14	0.03023	0.05129	37.92	31.6	0.105	0.5351
C12orf4	0.02184	0.05123	45.97	41.75	0.08115	0.5396
ZDHHC6	0.03963	0.05123	71.91	70.28	0.1312	0.5386
ATG9A	0.04453	0.05122	72.5	72.64	0.1437	0.5378
ARL2	0.01737	0.05121	67.78	63.44	0.06732	0.5443
WDR74	0.01765	0.05118	61.1	54.95	0.06823	0.5434
ZNF143	0.09075	0.05118	65.42	62.74	0.2474	0.5314
TMEM87A	0.0002012	0.05117	91.16	93.4	0.001513	0.5706
KIF3A	0.03425	0.05117	62.67	57.78	0.1164	0.5389
ATG5	0.02537	0.05112	73.67	70.52	0.09171	0.542
TLK2	0.04541	0.05102	84.09	82.78	0.146	0.5379
CEP170	0.06206	0.05092	51.47	48.35	0.1835	0.5332
MYO19	0.05689	0.05091	82.51	79.48	0.1736	0.536
YTHDC1	0.1119	0.05088	91.16	88.44	0.2903	0.5302
RGS20	0.01812	0.05087	56.58	50.24	0.06978	0.5426
CAP1	1.412e-05	0.05086	98.82	99.06	0.0001424	0.5825
C1orf106	0.1039	0.05086	64.64	63.68	0.2735	0.5302
CCNT2	0.03574	0.05082	72.69	72.41	0.1207	0.5395
PCID2	0.01838	0.05076	86.25	87.03	0.0706	0.5447
CLINT1	0.005418	0.05074	89.98	90.09	0.02562	0.5528
CAPRIN2	0.04769	0.05073	60.71	56.6	0.1516	0.5363
EIF4A2	0.001524	0.05072	98.04	98.11	0.008665	0.5602
HSP90AB1	6.116e-16	0.0507	100	100	3.09e-14	0.6536
AVEN	0.006041	0.0507	45.58	37.97	0.02809	0.5468
CTNNA1	6.589e-05	0.05069	97.05	97.64	0.0005618	0.5758
GTF3C6	0.01302	0.05069	86.05	86.08	0.05329	0.5471
ZNF165	0.06634	0.05052	42.24	38.68	0.1936	0.531
P3H2	0.05939	0.05047	61.1	55.9	0.1779	0.5345
RNF182	0.00013	0.05045	27.9	17.69	0.001027	0.5538
LYAR	0.001627	0.05044	93.71	95.05	0.009169	0.5598
PARD6G	0.04994	0.0504	67.39	65.09	0.1571	0.5365
ARNT	0.002554	0.05038	37.92	29.01	0.01347	0.5483
HNRNPH3	0.0003494	0.05034	98.04	98.58	0.002452	0.5679
PKN2	0.0329	0.05014	72.3	72.41	0.1126	0.5401
GHITM	0.003592	0.0501	97.64	97.88	0.01812	0.5553
DNAJC2	0.001036	0.05009	87.82	89.86	0.006269	0.5623
CMTM7	0.01347	0.05009	51.87	44.1	0.05485	0.5436
ANKRD42	0.03443	0.05	59.14	55.66	0.1169	0.5386
CYFIP1	0.001117	0.04984	94.5	95.28	0.006676	0.5619
CORO1C	0.0119	0.04984	95.28	94.81	0.04945	0.5478
SERTAD1	0.005393	0.04979	45.19	36.32	0.02552	0.5472
YIF1A	0.01732	0.04976	75.83	72.64	0.06716	0.5448
PFN1	8.495e-09	0.04972	99.8	100	1.654e-07	0.6094
ZNF561	0.02357	0.04968	51.08	44.81	0.08635	0.5399
CTBP1	0.007932	0.04964	92.34	91.51	0.03527	0.5504
ME2	0.03227	0.04952	75.25	71.7	0.1108	0.5403
PIK3C2A	0.008646	0.0495	91.36	91.98	0.03781	0.5499
FZD6	0.01697	0.04949	83.5	84.43	0.06604	0.5452
LIX1L	0.003042	0.04947	38.9	30.66	0.01573	0.548
WDR1	3.792e-05	0.04946	98.82	98.82	0.0003445	0.5782
ZNRD1	0.02587	0.04933	62.48	59.2	0.09322	0.541
LRP12	0.06073	0.04926	57.76	52.59	0.1809	0.534
MAPK1	0.01485	0.04918	89.98	91.04	0.05936	0.5462
CASC9	0.006797	0.04916	27.5	20.75	0.03095	0.5388
CLPTM1	0.002274	0.04915	91.16	92.69	0.0122	0.5579
SLC25A12	0.04131	0.04915	54.62	50	0.1356	0.5366
SLC35F5	0.01227	0.04913	47.94	41.51	0.05068	0.5434
WDR12	0.04172	0.04912	70.73	70.75	0.1367	0.5382
ZBTB40	0.03489	0.04908	70.53	66.98	0.1183	0.5395
OXCT1	0.02966	0.04905	67.58	64.62	0.1033	0.5405
WDR35	0.0008579	0.049	33.99	24.29	0.005331	0.5511
BAIAP2L1	0.0172	0.049	88.21	87.5	0.06676	0.5452
LUZP1	0.3478	0.04898	90.18	86.08	0.5774	0.5178
PTGS1	0.1543	0.04893	78.78	73.11	0.3567	0.5269
PAK4	0.03434	0.0489	72.69	69.1	0.1167	0.5397
CHFR	0.02922	0.04888	46.17	40.8	0.102	0.5375
RB1CC1	0.06483	0.04882	88.02	86.56	0.1899	0.535
LTBR	0.02629	0.04879	82.91	80.19	0.09442	0.5421
BTG3	0.01649	0.04876	94.7	93.87	0.06456	0.5455
ULBP2	0.03553	0.04874	59.92	54.01	0.1201	0.5383
PKM	2.185e-13	0.04867	100	100	8.409e-12	0.6393
FBXO30	0.06262	0.04865	60.71	57.55	0.1846	0.5341
VRK2	0.003174	0.04859	39.29	29.72	0.01631	0.5477
SUPT20H	0.03918	0.04857	64.83	60.14	0.13	0.5381
ZNF697	0.02964	0.04844	66.99	62.74	0.1033	0.5404
MMP10	0.0002783	0.04842	18.47	9.906	0.002016	0.5424
YKT6	0.0001975	0.04833	91.55	93.87	0.001487	0.5707
GDE1	0.001689	0.0483	82.32	85.61	0.009474	0.5595
EPB41L2	0.0625	0.0483	57.76	52.12	0.1844	0.5337
TET3	0.03341	0.04825	77.6	78.54	0.1141	0.5402
CAV2	0.002106	0.0482	99.61	99.29	0.01142	0.5584
TIMM10B	0.07543	0.04814	71.71	68.4	0.2131	0.5333
PSMD9	0.007996	0.04812	90.96	91.51	0.03548	0.5504
MTMR9	0.0601	0.04811	49.71	47.17	0.1798	0.5332
MSRB3	0.05254	0.04809	56.19	49.06	0.163	0.5348
TNFAIP1	0.04331	0.04808	73.67	73.58	0.1407	0.538
SNF8	0.04252	0.04807	83.3	83.02	0.1386	0.5384
2007-09-01	0.0005344	0.04806	95.09	96.46	0.003561	0.5658
EPB41L5	0.001582	0.04805	37.13	28.3	0.008953	0.5502
MTURN	0.1018	0.048	54.81	53.54	0.2691	0.5295
AP4B1	0.03415	0.04798	48.72	43.4	0.1162	0.537
HUS1	0.04689	0.04789	58.15	54.25	0.1497	0.5361
RAB35	0.02839	0.04786	66.4	63.92	0.0998	0.5407
PCNX4	0.097	0.04783	46.56	43.87	0.2594	0.5288
C9orf72	0.01212	0.04779	35.95	30.42	0.05022	0.54
ADGRB2	0.002022	0.04777	31.04	22.64	0.01104	0.546
ABT1	0.05613	0.04776	75.25	75.47	0.172	0.536
GSK3A	0.02979	0.0477	91.36	91.27	0.1037	0.5413
ETV4	0.02703	0.04769	78.98	75.24	0.09654	0.5417
STAM2	0.03669	0.04766	64.24	61.56	0.1233	0.5387
NDUFA4L2	0.1866	0.0476	85.27	84.2	0.411	0.525
YRDC	0.001195	0.04758	91.16	94.1	0.007046	0.5615
CCNH	0.07609	0.04751	68.57	66.27	0.2147	0.5331
TM2D2	0.0973	0.04747	59.92	59.43	0.26	0.5304
TRAPPC8	0.05009	0.04742	76.82	76.42	0.1575	0.537
DBN1	0.05297	0.0474	78.78	78.07	0.1641	0.5366
DIS3	0.05125	0.04737	82.91	81.37	0.1598	0.5369
HDDC2	0.04745	0.0473	88.41	88.44	0.1512	0.5376
MORF4L2	0.001501	0.04726	98.23	98.11	0.008551	0.5603
DNAJB11	0.006479	0.04726	93.12	93.87	0.02975	0.5517
RARS	0.001272	0.04724	94.5	95.52	0.007443	0.5612
CYP4X1	0.003219	0.04722	30.84	22.88	0.01651	0.5439
MAP2K1	0.0003943	0.04721	93.91	96.23	0.002732	0.5673
SNX33	0.02139	0.04721	52.26	45.28	0.07997	0.5407
NAMPT	5.338e-05	0.04713	96.27	97.88	0.0004662	0.5767
DNAJC5	0.03344	0.04709	92.53	89.86	0.1141	0.5404
MFN1	0.04604	0.04701	66.99	62.03	0.1474	0.5371
IPO13	0.007005	0.04695	51.67	42.69	0.03175	0.5474
DHX38	0.05026	0.04695	82.71	81.84	0.1577	0.5371
DNAJA4	0.07429	0.04693	64.83	60.61	0.2105	0.533
LONP2	0.01921	0.04689	64.05	59.2	0.0733	0.5432
CAMK2N1	0.159	0.04688	94.11	93.87	0.3639	0.5267
FEM1B	0.1566	0.04686	90.37	89.86	0.3604	0.5269
SLCO3A1	0.1031	0.04681	75.83	73.11	0.2715	0.5307
SIKE1	0.0367	0.04675	73.87	70.99	0.1234	0.5393
ZNHIT6	0.0488	0.04669	84.09	84.43	0.1545	0.5373
NAA50	1.222e-07	0.04665	99.61	99.76	1.923e-06	0.6005
PUM1	0.0007906	0.04663	95.87	97.17	0.004982	0.5637
NOL6	0.01245	0.04662	88.21	90.33	0.05128	0.5474
NCEH1	0.08525	0.04657	72.89	71.93	0.2349	0.5323
PACS1	0.04321	0.04656	71.12	68.63	0.1405	0.5379
TMEM138	0.02904	0.04651	85.85	86.08	0.1016	0.5414
NAB2	0.04441	0.04647	51.87	46.23	0.1434	0.5356
CALCOCO1	0.0004301	0.04646	22.59	13.92	0.002954	0.5454
UBE2S	0.1765	0.0464	96.27	95.52	0.393	0.5257
OTUD3	0.01903	0.04632	55.4	48.82	0.07273	0.5421
USP35	0.003739	0.04631	27.7	19.81	0.01872	0.5413
VPS35	2.003e-06	0.04629	96.86	97.64	2.438e-05	0.5903
PMAIP1	0.05415	0.04628	85.07	85.38	0.1669	0.5365
VMP1	0.05238	0.04622	91.55	92.69	0.1626	0.5368
GTF2A2	0.007645	0.04619	96.66	96.93	0.0342	0.5507
ORAI2	0.05485	0.04618	74.66	71.23	0.1687	0.5361
ANKRD11	0.007749	0.04611	97.05	97.64	0.03458	0.5506
KRT6A	0.007375	0.0461	100	100	0.03319	0.5509
CITED4	0.164	0.04607	90.77	91.04	0.3724	0.5264
STX12	0.09296	0.04604	64.24	61.32	0.2514	0.5311
MSMO1	0.02429	0.04603	97.84	97.41	0.08852	0.5428
MAPKBP1	0.0663	0.04602	73.48	73.11	0.1936	0.5345
CAPN15	0.02478	0.04599	88.02	88.92	0.08999	0.5426
PRDM8	0.007326	0.04595	28.29	21.23	0.03298	0.5388
ZDHHC13	0.005655	0.04593	38.9	31.37	0.0265	0.5449
ACTR5	0.02429	0.04592	52.65	46.7	0.08853	0.54
MTMR6	0.1348	0.04589	64.44	60.14	0.3219	0.5276
DEDD	0.02287	0.04583	56.58	51.18	0.08426	0.5411
PRKAA1	0.0481	0.04582	63.46	60.14	0.1526	0.5365
NUP43	0.07347	0.04581	62.67	57.08	0.2085	0.5329
TMEM222	0.0452	0.04573	72.1	67.22	0.1455	0.5375
ARL6IP5	0.05885	0.04572	85.85	85.14	0.1766	0.5358
EID3	0.0008463	0.04557	29.27	19.81	0.005276	0.5482
ACP1	0.00269	0.04554	95.87	96.7	0.01411	0.557
ATP6V0A1	0.04397	0.04552	61.89	56.6	0.1422	0.537
PIGS	0.08581	0.04546	74.46	73.35	0.2362	0.5323
POLR3D	0.005197	0.04536	41.45	32.55	0.02471	0.5461
LOC107133515	0.01666	0.04535	42.83	36.56	0.0651	0.5403
SPAG1	0.1397	0.04535	74.66	72.88	0.3311	0.5278
GCN1	0.02084	0.04534	89.19	88.92	0.07835	0.5439
MTRR	0.04555	0.04529	80.75	81.6	0.1464	0.5378
SMAD7	0.02049	0.04528	48.72	41.75	0.07727	0.5403
MXI1	0.03733	0.04526	54.22	48.11	0.1252	0.5372
PANX1	0.107	0.04523	69.74	65.57	0.2797	0.5301
PFKFB3	0.0784	0.04521	73.67	68.63	0.2199	0.533
KLHL42	0.08333	0.04521	75.44	71.46	0.2306	0.5326
PA2G4	1.101e-05	0.0452	99.02	99.53	0.0001136	0.5835
SHANK2	9.179e-05	0.04518	20.83	11.32	0.0007544	0.548
C19orf12	0.01087	0.04518	46.76	38.92	0.04588	0.5437
ITM2A	0.005897	0.04516	17.09	11.08	0.02747	0.5319
CD63	0.0007348	0.04513	98.04	98.35	0.004678	0.5641
STYXL1	0.06307	0.04509	62.67	60.38	0.1857	0.5343
GLCE	0.05214	0.04508	36.74	33.02	0.162	0.5314
TEX2	0.04396	0.04502	56.97	50.94	0.1422	0.5364
RASA2	0.1337	0.04502	81.93	81.37	0.32	0.5284
HNRNPK	1.235e-05	0.04497	99.8	99.53	0.0001263	0.583
RPS6KC1	0.002958	0.04496	38.9	29.72	0.01535	0.548
XDH	0.07498	0.04483	58.35	54.95	0.2121	0.5324
PDE8A	0.02851	0.04476	51.28	44.81	0.1002	0.5386
CDK7	0.03615	0.04476	87.23	88.21	0.1218	0.5398
PNP	0.0319	0.04472	85.07	86.79	0.1098	0.5407
EDIL3	0.00094	0.04468	22.59	14.15	0.00576	0.5428
RPL15	9.752e-05	0.04464	100	99.76	0.0007945	0.574
TP53RK	0.07745	0.04463	86.44	83.73	0.2177	0.5335
RNASE7	2.398e-05	0.04459	17.09	7.783	0.0002304	0.5467
ATP6V1C1	0.02323	0.04459	84.87	84.67	0.08536	0.543
NOP2	0.02708	0.04459	88.41	87.97	0.09667	0.5419
ADRM1	0.04756	0.04455	88.21	85.85	0.1514	0.5376
KIAA1191	0.07416	0.04454	80.16	81.6	0.2102	0.5338
DOT1L	0.01047	0.04452	47.74	40.33	0.04444	0.5442
LEF1	0.02286	0.04449	42.83	35.61	0.08424	0.5382
SIRT1	0.0588	0.04448	55.01	50.47	0.1765	0.534
RSL24D1	0.01983	0.04443	94.7	95.99	0.07524	0.5442
SMPD2	0.01338	0.04431	48.33	42.22	0.05457	0.543
ZNF276	0.009737	0.04424	37.72	30.42	0.04172	0.5416
CHMP7	0.01422	0.04417	49.71	41.75	0.05728	0.5428
PPRC1	0.1098	0.04415	83.69	82.55	0.2859	0.5303
FAM214A	0.03944	0.04413	48.53	42.45	0.1307	0.5359
FNIP1	0.03212	0.04412	58.94	53.3	0.1105	0.539
PLEKHF1	0.0529	0.04411	57.96	54.25	0.1639	0.5352
ZFAND5	0.0008604	0.0441	96.66	97.64	0.005345	0.5633
FBXO38	0.02439	0.04408	59.14	52.83	0.08884	0.5409
MYO6	0.02454	0.04407	91.75	92.22	0.0893	0.5427
MPV17	0.06772	0.04403	89.78	90.09	0.196	0.5347
VEZT	0.01919	0.04402	88.21	88.68	0.07325	0.5444
RPL4	2.347e-10	0.04401	100	99.76	6.058e-09	0.6203
KIAA0753	0.03283	0.04399	50.1	46.7	0.1124	0.5377
RPS9	0.00173	0.04398	99.21	99.06	0.009665	0.5595
RNF6	0.06954	0.04393	86.64	85.61	0.1999	0.5344
PTBP2	0.02066	0.04392	42.04	34.67	0.07781	0.5386
LSM14A	0.008141	0.04391	94.89	94.1	0.03601	0.5503
MISP	0.07379	0.04385	65.82	61.79	0.2093	0.5332
EIF1AD	0.06022	0.04382	69.16	65.8	0.18	0.5351
PLK2	0.1777	0.04381	89.19	89.86	0.3952	0.5256
AHCYL1	0.01948	0.04377	88.61	89.15	0.0742	0.5443
GLRX2	0.1115	0.04377	85.66	84.2	0.2894	0.5302
TBL2	0.05021	0.04367	65.42	63.44	0.1576	0.5364
KCNE5	0.02602	0.04366	38.51	32.55	0.09366	0.5363
SDE2	0.0997	0.04355	79.57	77.12	0.2648	0.5311
TOMM40	0.001144	0.04352	95.68	96.7	0.006808	0.5618
MCMBP	0.03213	0.04351	91.16	91.51	0.1105	0.5407
RMND1	0.09458	0.0435	60.51	55.66	0.2547	0.5306
COPS3	0.01624	0.04349	92.53	91.98	0.0638	0.5456
LGALS9C	0.001147	0.04348	28.49	19.34	0.006822	0.5465
WWC1	0.07518	0.04348	77.21	75.71	0.2125	0.5336
MAPRE2	0.02915	0.04345	42.83	36.32	0.1018	0.5367
EHBP1	0.04266	0.04344	89.39	88.68	0.139	0.5385
TAF1A	0.04132	0.04343	48.33	45.28	0.1356	0.5357
DOCK1	0.02765	0.0434	55.99	49.06	0.09831	0.5396
TMEM214	0.04597	0.04339	76.42	75.47	0.1473	0.5376
IL11	0.0206	0.04335	22.59	16.98	0.07761	0.5307
CLDN7	0.09706	0.04334	95.09	94.58	0.2595	0.5315
EIF5A	0.04023	0.0433	49.12	42.92	0.1328	0.5358
RARA	0.01538	0.04329	46.95	40.57	0.06107	0.5418
ATF7	0.03685	0.04325	43.22	37.74	0.1238	0.5353
PARK2	0.0001454	0.04322	19.45	10.85	0.001137	0.5455
ZER1	0.01085	0.04322	49.51	41.98	0.04581	0.5444
RALB	0.08688	0.04322	62.87	58.25	0.2387	0.5315
CDK4	0.01149	0.04319	98.23	97.88	0.04806	0.548
SPATS2L	0.001353	0.04311	95.68	96.46	0.007842	0.5609
SMIM12	0.05288	0.04311	82.32	80.19	0.1639	0.5366
NPC1	0.07657	0.04309	68.37	66.75	0.2158	0.5331
WTIP	0.08843	0.04309	32.02	28.54	0.2423	0.5264
PSMD8	0.001369	0.04302	93.71	95.05	0.007909	0.5608
DNAJC7	0.05349	0.04297	65.03	63.68	0.1653	0.5358
KLF10	0.03378	0.04296	88.61	89.86	0.1151	0.5403
SH3D19	0.1589	0.04296	79.57	78.3	0.3639	0.5266
ACBD6	0.04564	0.04294	63.26	58.73	0.1466	0.5368
ZNF621	0.05296	0.04291	47.54	43.4	0.1641	0.5337
KIAA1279	0.09234	0.04291	84.09	81.6	0.2502	0.5319
TNRC18	0.03534	0.04283	58.55	54.01	0.1197	0.5383
PLK3	0.02665	0.04279	47.54	41.51	0.09544	0.5384
BAZ2B	0.2769	0.04278	66.01	65.57	0.4991	0.5202
FUCA2	0.06959	0.04276	79.96	77.36	0.2	0.5343
VAMP4	0.005222	0.04272	22.4	15.57	0.02482	0.5365
SLC30A7	0.02595	0.04265	87.43	88.68	0.09347	0.5423
HSP90B1	0.005509	0.04261	99.41	99.29	0.02598	0.5527
SLC2A3	0.0002169	0.04259	23.97	14.39	0.001617	0.5487
REP15	0.01688	0.04259	34.38	27.83	0.06584	0.5373
DOCK5	0.05468	0.04258	69.16	64.62	0.1683	0.5358
UEVLD	0.05113	0.04256	45.97	41.04	0.1595	0.5336
MMP24-AS1	0.0001869	0.04255	21.81	12.26	0.001419	0.547
MRPS30	0.1011	0.0425	79.17	79.01	0.2676	0.531
FASTKD2	0.01507	0.04248	88.02	88.21	0.06005	0.5461
WAPL	0.02222	0.04245	88.61	88.44	0.08224	0.5434
CSE1L	0.0005767	0.04239	100	99.29	0.003805	0.5654
PRRG1	0.0004647	0.04238	22.2	13.44	0.003153	0.5447
SGPP1	0.04584	0.04238	57.96	50.71	0.147	0.5361
STK36	0.09664	0.04237	50.49	45.99	0.2587	0.5293
CLEC16A	0.0164	0.04235	39.69	33.73	0.0643	0.5395
CLTC	5.646e-07	0.04222	98.62	99.53	7.655e-06	0.595
ARL4D	0.1915	0.04222	60.9	60.14	0.4191	0.524
GSK3B	0.05647	0.0422	93.32	94.1	0.1727	0.5362
H2AFY	2.126e-07	0.04219	99.02	99.29	3.159e-06	0.5985
KCNK6	0.03804	0.0421	45.78	39.62	0.127	0.5356
ZNF622	0.08956	0.04209	64.44	60.38	0.2447	0.5314
PDCD6IP	0.004893	0.04204	86.05	88.44	0.02348	0.5534
HACD4	0.08544	0.04204	66.6	62.26	0.2353	0.5319
TARS	0.001012	0.04202	97.45	97.88	0.006153	0.5624
LRRC61	0.001234	0.04201	22.4	14.62	0.007244	0.5419
KIF1C	0.0703	0.042	85.66	85.85	0.2016	0.5343
FYTTD1	0.07292	0.04197	95.68	94.34	0.2073	0.5341
ATP5J2	0.004504	0.04195	99.02	99.29	0.02185	0.5539
PSEN2	0.01171	0.04194	38.11	30.66	0.04882	0.5407
KRR1	0.04236	0.04186	87.82	88.21	0.1383	0.5385
PSMD6	0.04375	0.04186	86.44	85.85	0.1418	0.5382
SNORD104	0.04003	0.04182	31.83	26.65	0.1323	0.5314
CAMTA2	0.03383	0.04178	42.63	37.74	0.1152	0.5358
ARMC8	0.05183	0.04172	80.75	80.42	0.1612	0.5368
ZNF22	0.06333	0.04168	60.51	58.25	0.1862	0.5341
FAM210A	0.06919	0.04167	67.39	62.5	0.1993	0.5338
SLC25A3	4.469e-07	0.04159	99.8	100	6.171e-06	0.5959
RPS6KA3	0.06517	0.0415	77.01	76.89	0.1907	0.5348
SRP72	0.002055	0.04149	95.87	96.46	0.01118	0.5585
DENND4B	0.06974	0.04149	56.97	53.54	0.2003	0.5329
PHF1	0.1465	0.04147	63.46	62.5	0.3433	0.5269
UTP14A	0.04908	0.04146	70.92	66.51	0.1552	0.5368
PHRF1	0.02263	0.04145	57.76	52.12	0.08353	0.5413
PARP8	0.0347	0.04144	51.28	45.99	0.1177	0.5373
SH2B3	0.02611	0.04139	44.6	37.97	0.09388	0.5378
TOMM34	0.02465	0.04136	92.53	91.51	0.08959	0.5427
ZDHHC17	0.19	0.04136	55.01	53.54	0.4164	0.5237
LRPAP1	0.03048	0.04135	95.28	94.58	0.1057	0.5411
CCNL1	0.1329	0.04133	91.36	91.04	0.3184	0.5285
RPL14	4.257e-07	0.0413	99.41	100	5.917e-06	0.596
ZNF384	0.03147	0.04126	55.4	50.71	0.1087	0.5387
ACACA	0.06052	0.04126	73.67	72.88	0.1806	0.5353
VAPA	1.251e-05	0.0412	98.82	99.29	0.0001275	0.583
GPATCH4	0.05862	0.04116	84.68	86.32	0.176	0.5359
GCLM	0.01085	0.04114	91.36	93.16	0.04581	0.5484
SHPK	0.08176	0.04114	41.45	38.21	0.2274	0.5293
RPL10A	0.00298	0.04109	100	99.76	0.01545	0.5564
PIP4K2A	0.09459	0.04106	55.99	52.59	0.2547	0.5302
RPS6KA1	0.09585	0.04106	79.17	77.36	0.2573	0.5315
OGFOD1	0.05325	0.04095	88.8	89.15	0.1647	0.5367
SLC4A7	0.1393	0.04095	60.31	59.43	0.3301	0.5272
C1orf116	0.166	0.04091	80.35	77.83	0.3748	0.5262
CASC4	0.01886	0.0409	80.55	81.84	0.07221	0.5444
ABCC1	0.05666	0.04086	67.19	65.09	0.1731	0.5355
UQCRFS1	0.006324	0.04079	95.28	95.99	0.0292	0.5519
GAN	0.006004	0.04078	24.17	17.69	0.02793	0.5373
TMEM185B	0.06556	0.04078	79.17	76.89	0.1917	0.5348
PEA15	0.0016	0.04075	95.09	97.41	0.009038	0.5599
ADM5	0.0329	0.04074	27.5	22.41	0.1126	0.5309
LSR	0.1219	0.04074	92.34	91.04	0.2968	0.5294
ST3GAL4	0.08497	0.04072	55.21	51.18	0.2343	0.531
TMEM62	0.006277	0.04071	34.58	27.36	0.02904	0.5427
FAM3C	0.02563	0.04069	95.28	96.23	0.09251	0.5424
HLA-C	0.000523	0.04067	99.21	99.76	0.003495	0.5659
[truncated: 19,477 more rows]
