# Supplementary material for: FER kinase governs invasive growth of head and neck squamous cell carcinoma through dynamic control of growth factor receptor activity
Source: Neoplasia. 2025 Oct 19;70:101241. doi: 10.1016/j.neo.2025.101241 (PMC12569816; doi:10.1016/j.neo.2025.101241)
Supplement: Supplementary file 3 [file mmc3.xlsx]

## Sheet: Mol. Function Ranked GSEA
Supplemental table 2: Ranked GSEA of Gene Ontology Molecular Function terms in T4 FER iKD
Gene set	Description	Enrichment Score	Normalized Enrichment Score	pValue	FDR	Size	Leading Edge Num	Leading EdgeId	Contributing Genes
GO:0005518	collagen binding	0.807505	2.05929	0	0	63	18	3688;3673;5155;7045;780;7057;3675;1514;960;114897;51144;4088;5479;10491;164;57211;1520;8754	ADAM9;ADGRG6;AP1G1;C1QTNF1;CD44;CRTAP;CTSL;CTSS;DDR1;HSD17B12;ITGA2;ITGA3;ITGB1;PDGFB;PPIB;SMAD3;TGFBI;THBS1
GO:0070851	growth factor receptor binding	0.655464	1.8385	0	0.00554606	121	29	2069;3552;1437;1839;374;7424;3553;5155;3572;2241;7039;7422;6386;9125;3678;378;7410;1440;92609;6464;1893;55658;55704;6311;54472;3570;4615;7205;3569	AREG;ARF4;ATXN2;CCDC88A;CNOT9;CSF2;CSF3;ECM1;EREG;FER;HBEGF;IL1A;IL1B;IL6;IL6R;IL6ST;ITGA5;MYD88;PDGFB;RNF126;SDCBP;SHC1;TGFA;TIMM50;TOLLIP;TRIP6;VAV2;VEGFA;VEGFC
GO:0045296	cadherin binding	0.544071	1.69141	0	0.0688636	307	112	3688;800;5756;7430;392;1969;6455;5861;6282;5214;3875;1956;2017;3655;10938;3898;83939;6520;829;26136;301;1399;23042;55379;2810;51429;90;1654;1192;3054;55742;10606;302;7531;2802;5339;9217;114793;8301;9414;5317;4430;9052;23367;23499;3069;51100;6624;2316;11187;51474;79026;23647;7414;9748;4627;10458;5781;8727;10726;23650;7408;3337;11273;1739;4072;6711;10397;1938;5110;1499;1982;7458;8428;64837;23085;23…	ACVR1;AHNAK;ANXA1;ANXA2;ARFIP2;ARHGAP1;ATXN2L;BAIAP2;BAIAP2L1;BZW1;CALD1;CAPZA1;CD46;CLIC1;CLINT1;CRKL;CSNK1D;CTNNA1;CTNNAL1;CTNNB1;CTTN;DBN1;DDX3X;DLG1;DNAJB1;EEF2;EFHD2;EGFR;EHD1;EIF2A;EIF4G2;EIF4H;EMD;EPCAM;EPHA2;ERC1;EZR;FLNA;FMNL2;FSCN1;GCN1;GOLGA3;GPRC5A;HCFC1;HDLBP;HNRNPK;HSP90AB1;HSPA5;HSPA8;ITGA6;ITGB1;KIF5B;KLC2;KRT18;LAD1;LARP1;LASP1;LIMA1;LRRC59;LRRFIP1;LYPLA2;MACF1;MYH9;MYO1B;NDRG1;N…
GO:0030551	cyclic nucleotide binding	0.716837	1.66292	0.00232019	0.0866572	35	5	5576;5573;10846;64208;5575	PDE10A;POPDC3;PRKAR1A;PRKAR1B;PRKAR2A
GO:0043394	proteoglycan binding	0.717071	1.65718	0.00616016	0.0745945	34	8	3673;7057;1514;10468;6386;10457;1520;375790	AGRN;CTSL;CTSS;FST;GPNMB;ITGA2;SDCBP;THBS1
GO:0030546	signaling receptor activator activity	0.519118	1.65335	0	0.0681703	377	44	2069;3552;1437;1839;1314;3624;374;2920;7424;58191;3553;5155;7039;3576;7422;9235;22943;2921;1956;3084;10512;7124;5744;51561;133;182;9255;10457;1440;2621;6364;23529;3958;7873;7476;8482;1906;351;885;3976;7473;8846;3569;112616	ADM;AIMP1;ALKBH1;APP;AREG;CCK;CCL20;CLCF1;CMTM7;COPA;CSF2;CSF3;CXCL16;CXCL2;CXCL3;CXCL8;DKK1;EDN1;EGFR;EREG;GAS6;GPNMB;HBEGF;IL1A;IL1B;IL23A;IL32;IL6;INHBA;JAG1;LGALS3;LIF;MANF;NRG1;PDGFB;PTHLH;SEMA3C;SEMA7A;TGFA;TNF;VEGFA;VEGFC;WNT3;WNT7A
GO:0046332	SMAD binding	0.622337	1.61842	0	0.0925004	75	18	8091;3725;2353;56937;28996;90;64750;10527;4088;9958;57154;2316;6938;8312;10140;1499;51341;7041	ACVR1;AXIN1;CTNNB1;FLNA;FOS;HIPK2;HMGA2;IPO7;JUN;PMEPA1;SMAD3;SMURF1;SMURF2;TCF12;TGFB1I1;TOB1;USP15;ZBTB7A
GO:0090482	vitamin transmembrane transporter activity	0.685632	1.59353	0.00462963	0.0972101	34	11	6513;10630;9429;11182;81034;79581;9962;6515;4363;6573;10560	ABCC1;ABCG2;PDPN;SLC19A1;SLC19A2;SLC23A2;SLC25A32;SLC2A1;SLC2A3;SLC2A6;SLC52A2
GO:0050840	extracellular matrix binding	0.646189	1.59184	0.00475059	0.0892916	50	16	3688;3673;7045;7057;3675;7422;1605;3655;64129;3685;57211;1520;3958;7837;8754;375790	ADAM9;ADGRG6;AGRN;CTSS;DAG1;ITGA2;ITGA3;ITGA6;ITGAV;ITGB1;LGALS3;PXDN;TGFBI;THBS1;TINAGL1;VEGFA
GO:0140272	exogenous protein binding	0.609788	1.58086	0.0100756	0.0918881	75	17	3688;3673;9076;1969;558;1605;3383;1956;3949;6520;1604;1948;3678;3685;3693;3694;79581	AXL;CD55;CLDN1;DAG1;EFNB2;EGFR;EPHA2;ICAM1;ITGA2;ITGA5;ITGAV;ITGB1;ITGB5;ITGB6;LDLR;SLC3A2;SLC52A2
GO:0008238	exopeptidase activity	-0.54946	-1.4298	0.0123239	0.263589	92	29	254042;90507;1200;8836;63929;5184;79956;1363;79634;23173;100137047;7174;135293;29952;54504;10279;55748;1522;4048;5476;10072;6051;64167;102;51056;1512;1075;59342;51200	ADAM10;CNDP2;CPA4;CPE;CPVL;CTSA;CTSC;CTSH;CTSZ;DPP3;DPP7;ERAP2;ERMP1;GGH;JMJD7;LAP3;LTA4H;METAP1;METAP1D;PEPD;PM20D2;PRSS16;RNPEP;SCPEP1;SCRN2;SCRN3;TPP1;TPP2;XPNPEP3
GO:0004518	nuclease activity	-0.49982	-1.43856	0.00332226	0.266787	198	74	1773;5424;90806;81887;57109;28990;79736;26523;25996;328;5883;7517;22803;80746;4913;64789;6041;1763;5395;54464;51163;10146;83940;55201;84083;5810;246175;11102;10248;54059;57697;11340;87178;1797;23646;29102;27301;146956;55520;83594;23405;51367;10556;64858;51010;5393;114034;84309;112479;7257;1777;10775;55775;9924;51110;54913;79605;23052;64421;9156;51692;8930;25939;348654;10721;5426;92667;8635;10247;…	AGO1;ANGEL2;APEX1;APEX2;ASTE1;CNOT6L;CPSF3;DBR1;DCLRE1B;DCLRE1C;DCP2;DICER1;DNA2;DNASE1;DNASE2;DROSHA;DXO;ELAC1;EME1;ENDOD1;ERI2;EXO1;EXO5;EXOSC3;EXOSC8;EXOSC9;FANCM;FEN1;G3BP1;GEN1;HELZ2;LACTB2;LAS1L;MAP1S;MBD4;MGME1;NTHL1;NUDT12;NUDT16L1;PAN2;PGBD5;PLD3;PLSCR1;PMS2;PNPT1;POLD1;POLE;POLQ;POP4;POP5;POP7;RAD1;RAD9A;REXO2;REXO4;RIDA;RNASEH2A;RNASEL;RNASET2;RPP14;RPP25;RPP30;SAMHD1;TATDN1;TDP1;TEFM;…
GO:0015101	organic cation transmembrane transporter activity	-0.642516	-1.45562	0.0177936	0.247069	34	5	6530;23428;23446;10478;57153	SLC25A17;SLC44A1;SLC44A2;SLC6A2;SLC7A8
GO:0004386	helicase activity	-0.531028	-1.48679	0.00633914	0.195963	147	57	1763;50485;254394;10146;63922;84083;57680;54921;4171;4176;23020;57697;84515;8607;56916;9401;4174;10212;55308;8458;23405;79132;4172;8467;64848;546;9775;6595;4175;5982;80119;2547;11218;8653;25788;54821;6597;4343;3070;5984;5985;83990;9931;1107;5888;10721;641;5983;4173;91351;5976;55601;1656;89797;64135;57169;85441	ATRX;BLM;BRIP1;CHD3;CHD8;CHTF18;CHTF8;DDX19A;DDX20;DDX39A;DDX3Y;DDX6;DDX60;DDX60L;DHX58;DICER1;DNA2;EIF4A3;ERCC6L;FANCM;G3BP1;HELLS;HELZ;HELZ2;IFIH1;MCM2;MCM3;MCM4;MCM5;MCM6;MCM7;MCM8;MCM9;MOV10;NAV2;PIF1;POLQ;RAD51;RAD54B;RECQL4;RFC2;RFC3;RFC4;RFC5;RUVBL1;SMARCA2;SMARCA4;SMARCA5;SMARCAD1;SMARCAL1;SNRNP200;TTF2;UPF1;XRCC6;YTHDC2;ZNFX1;ZRANB3
GO:0140097	catalytic activity, acting on DNA	-0.511364	-1.4999	0	0.194578	233	110	7520;80205;8940;11144;1773;5424;1663;5965;79736;5429;5890;25996;23383;328;55345;5883;3981;4255;11232;7517;4913;64789;7156;1763;5395;50485;254394;4350;7013;10146;83940;55201;63922;54107;84083;57680;5810;54921;9126;4171;7516;27030;4176;57697;5422;23646;1789;84515;8607;27301;56916;9401;4595;4174;146956;4292;8458;23405;79068;4172;64858;8467;546;6595;5427;1777;116447;5884;4175;5982;55775;80119;56941;2…	APEX1;APEX2;ATAD5;ATRX;BLM;BRIP1;CHD3;CHD8;CHD9;CHTF18;CHTF8;DCLRE1B;DCLRE1C;DDX11;DICER1;DMC1;DNA2;DNASE1;DNASE2;DNMT1;DNMT3B;EME1;ERCC6L;EXO1;EXO5;FANCM;FEN1;FTO;G3BP1;GEN1;HELLS;HMCES;LIG1;LIG4;MAP1S;MAU2;MBD4;MCM2;MCM3;MCM4;MCM5;MCM6;MCM7;MCM8;MCM9;METTL4;MGME1;MGMT;MLH1;MLH3;MPG;MSH2;MSH3;MSH6;MUTYH;NAV2;NEIL3;NTHL1;PCNA;PGBD5;PIF1;PLD3;PMS1;PMS2;POLA1;POLD1;POLE;POLE2;POLE3;POLG2;POLH;POLQ;…
GO:0016684	oxidoreductase activity, acting on peroxide as acceptor	-0.64008	-1.50889	0.011925	0.205579	47	18	2954;2950;4258;9588;5743;10549;27244;83667;4259;25824;53905;373156;847;7001;84817;2879;143686;9536	CAT;DUOX1;GPX4;GSTK1;GSTP1;GSTZ1;MGST2;MGST3;PRDX2;PRDX4;PRDX5;PRDX6;PTGES;PTGS2;SESN1;SESN2;SESN3;TXNDC17
GO:0003697	single-stranded DNA binding	-0.56054	-1.51186	0.00352734	0.243525	112	55	7156;5395;50485;254394;7013;6742;10635;84083;5437;4171;4176;7508;5422;79677;84515;9401;4174;4292;8318;25913;10923;8880;4172;5436;7257;4175;55775;56941;4436;6118;4437;23168;253714;23635;7014;10592;79159;5886;7150;6117;55247;6119;5937;10051;25939;55388;5888;641;4173;64710;675;7157;63901;23648;3148	BLM;BRCA2;CDC45;FAM111A;FUBP1;HMCES;HMGB2;MCM10;MCM2;MCM3;MCM4;MCM5;MCM6;MCM7;MCM8;MCM9;MLH1;MMS22L;MSH2;MSH3;NEIL3;NOL12;NUCKS1;PMS2;POLA1;POLR2G;POLR2H;POT1;RAD23A;RAD51;RAD51AP1;RBMS1;RECQL4;RPA1;RPA2;RPA3;RTF1;SAMHD1;SMARCAL1;SMC2;SMC4;SMC6;SSBP1;SSBP2;SSBP3;SUB1;TDP1;TERF1;TERF2;TOP1;TOP3A;TP53;TSNAX;XPC;ZRANB3
GO:0016917	GABA receptor activity	-0.803474	-1.5736	0.00344234	0.129638	19	1	2564	GABRE
GO:0019840	isoprenoid binding	-0.703492	-1.61248	0.0016835	0.0985005	40	10	127;1592;131;5947;3482;64220;7026;2171;1382;6256	ADH4;ADH7;CRABP2;CYP26A1;FABP5;IGF2R;NR2F2;RBP1;RXRA;STRA6
GO:0009055	electron transfer activity	-0.622439	-1.68388	0	0.0436165	99	37	4709;4715;4696;1340;2108;4710;4698;217;9167;1528;4718;2936;4711;4708;4694;4720;4695;8659;4697;10975;6834;1329;7388;4713;4701;6392;4707;4716;4712;4728;4700;4702;1535;2109;29796;9249;26227	ALDH2;ALDH4A1;COX5B;COX6B1;COX7A2L;CYB5A;CYBA;DHRS3;ETFA;ETFB;GSR;NDUFA1;NDUFA2;NDUFA3;NDUFA4;NDUFA5;NDUFA6;NDUFA7;NDUFA8;NDUFB1;NDUFB10;NDUFB2;NDUFB3;NDUFB4;NDUFB5;NDUFB6;NDUFB7;NDUFB9;NDUFC2;NDUFS2;NDUFS8;PHGDH;SDHD;SURF1;UQCR10;UQCR11;UQCRH
