# Supplementary material for: FER kinase governs invasive growth of head and neck squamous cell carcinoma through dynamic control of growth factor receptor activity
Source: Neoplasia. 2025 Oct 19;70:101241. doi: 10.1016/j.neo.2025.101241 (PMC12569816; doi:10.1016/j.neo.2025.101241)
Supplement: Supplementary file 4 [file mmc4.xlsx]

## Sheet: Reactome Ranked GSEA
Supplemental table 3: Ranked GSEA of Reactome pathways in T4 FER iKD
Gene set	Description	Enrichment Score	Normalized Enrichment Score	pValue	FDR	Size	Leading Edge Num	Leading EdgeId	Contributing Genes
R-HSA-3000171	Non-integrin membrane-ECM interactions	0.813466	2.07052	0	0	58	18	3918;6385;3688;3673;3909;3914;5155;780;7057;1605;3655;3691;3915;3685;3693;51399;6382;8573	CASK;DAG1;DDR1;ITGA2;ITGA6;ITGAV;ITGB1;ITGB4;ITGB5;LAMA3;LAMB3;LAMC1;LAMC2;PDGFB;SDC1;SDC4;THBS1;TRAPPC4
R-HSA-8875878	MET promotes cell motility	0.788322	1.88843	0	0.00447456	41	13	3918;3688;3673;4233;3909;3914;3675;1398;1399;3915;85440;2549;85301	COL27A1;CRK;CRKL;DOCK7;GAB1;ITGA2;ITGA3;ITGB1;LAMA3;LAMB3;LAMC1;LAMC2;MET
R-HSA-202733	Cell surface interactions at the vascular wall	0.660323	1.88125	0	0.00383534	122	26	6385;7525;3688;23657;3675;8140;960;3655;972;6520;9057;8795;4973;961;9123;3678;3685;4893;10544;6382;2621;5290;5781;6464;2886;4072	CD44;CD47;CD74;EPCAM;GAS6;GRB7;ITGA3;ITGA5;ITGA6;ITGAV;ITGB1;NRAS;OLR1;PIK3CA;PROCR;PTPN11;SDC1;SDC4;SHC1;SLC16A3;SLC3A2;SLC7A11;SLC7A5;SLC7A6;TNFRSF10B;YES1
R-HSA-8874081	MET activates PTK2 signaling	0.837954	1.86363	0	0.00479417	30	9	3918;3688;3673;4233;3909;3914;3675;3915;85301	COL27A1;ITGA2;ITGA3;ITGB1;LAMA3;LAMB3;LAMC1;LAMC2;MET
R-HSA-3000170	Syndecan interactions	0.83015	1.85961	0	0.00434672	27	11	6385;3688;3673;7057;3655;3691;3685;3693;51399;6382;8573	CASK;ITGA2;ITGA6;ITGAV;ITGB1;ITGB4;ITGB5;SDC1;SDC4;THBS1;TRAPPC4
R-HSA-6806834	Signaling by MET	0.695806	1.85145	0	0.00511378	78	23	3918;3688;3673;4233;3909;3914;6455;3675;1398;1399;3915;85440;2549;10048;4893;85301;5290;5781;6464;8027;5908;10653;9146	COL27A1;CRK;CRKL;DOCK7;GAB1;HGS;ITGA2;ITGA3;ITGB1;LAMA3;LAMB3;LAMC1;LAMC2;MET;NRAS;PIK3CA;PTPN11;RANBP9;RAP1B;SH3GL1;SHC1;SPINT2;STAM
R-HSA-3000157	Laminin interactions	0.821086	1.83653	0	0.00748804	30	10	3918;3688;3673;3909;3914;3675;3655;3691;3915;3685	ITGA2;ITGA3;ITGA6;ITGAV;ITGB1;ITGB4;LAMA3;LAMB3;LAMC1;LAMC2
R-HSA-5083635	Defective B3GALTL causes PpS	0.777609	1.83054	0	0.0083099	36	2	9510;7057	ADAMTS1;THBS1
R-HSA-1474244	Extracellular matrix organization	0.596341	1.82771	0	0.00809682	275	51	3918;6385;3688;3673;5054;3909;3914;9510;5155;9644;780;101;7057;3675;1514;1605;3383;824;960;1308;3655;3691;5352;961;667;8974;3915;5045;3678;5339;5479;3685;3693;51399;6382;8573;5033;85301;3694;8985;10491;1520;4238;4053;7837;8754;1294;351;1303;375790;87	ACTN1;ADAM8;ADAM9;ADAMTS1;AGRN;APP;CAPN2;CASK;CD44;CD47;COL12A1;COL17A1;COL27A1;COL7A1;CRTAP;CTSL;CTSS;DAG1;DDR1;DST;FURIN;ICAM1;ITGA2;ITGA3;ITGA5;ITGA6;ITGAV;ITGB1;ITGB4;ITGB5;ITGB6;LAMA3;LAMB3;LAMC1;LAMC2;LTBP2;MFAP3;P4HA1;P4HA2;PDGFB;PLEC;PLOD2;PLOD3;PPIB;PXDN;SDC1;SDC4;SERPINE1;SH3PXD2A;THBS1;TRAPPC4
R-HSA-1474290	Collagen formation	0.664674	1.79335	0	0.0193045	86	20	3918;3909;3914;1514;1308;3655;3691;5352;667;8974;5339;5479;5033;85301;8985;10491;1520;7837;1294;1303	COL12A1;COL17A1;COL27A1;COL7A1;CRTAP;CTSL;CTSS;DST;ITGA6;ITGB4;LAMA3;LAMB3;LAMC2;P4HA1;P4HA2;PLEC;PLOD2;PLOD3;PPIB;PXDN
R-HSA-5685938	HDR through Single Strand Annealing (SSA)	-0.785181	-1.78338	0	0.00188839	36	20	11073;5884;5982;83695;6118;6117;9156;5984;6119;545;5985;83990;4683;116028;5888;641;5983;80010;672;580	ATR;BARD1;BLM;BRCA1;BRIP1;EXO1;NBN;RAD17;RAD51;RFC2;RFC3;RFC4;RFC5;RHNO1;RMI1;RMI2;RPA1;RPA2;RPA3;TOPBP1
R-HSA-5693616	Presynaptic phase of homologous DNA pairing and strand exchange: "Presynaptic homologous recombination"	-0.781314	-1.79032	0	0.00186931	38	22	11073;5884;5982;83695;6118;1111;6117;9156;5984;6119;545;5985;83990;4683;116028;5888;641;5983;80010;675;672;580	ATR;BARD1;BLM;BRCA1;BRCA2;BRIP1;CHEK1;EXO1;NBN;RAD17;RAD51;RFC2;RFC3;RFC4;RFC5;RHNO1;RMI1;RMI2;RPA1;RPA2;RPA3;TOPBP1
R-HSA-5693579	Homologous DNA Pairing and Strand Exchange	-0.771161	-1.79265	0	0.00189359	41	31	5890;472;5883;7517;7156;1763;10635;5810;7516;11073;5884;5982;83695;6118;1111;6117;9156;5984;6119;545;5985;83990;4683;116028;5888;641;5983;80010;675;672;580	ATM;ATR;BARD1;BLM;BRCA1;BRCA2;BRIP1;CHEK1;DNA2;EXO1;NBN;RAD1;RAD17;RAD51;RAD51AP1;RAD51B;RAD9A;RFC2;RFC3;RFC4;RFC5;RHNO1;RMI1;RMI2;RPA1;RPA2;RPA3;TOP3A;TOPBP1;XRCC2;XRCC3
R-HSA-69190	DNA strand elongation	-0.820249	-1.82802	0	0.00160227	32	25	4171;4176;5422;23649;84515;4174;8318;5558;4172;64785;4175;5982;84296;6118;6117;3978;5557;5984;6119;5985;5111;9837;5983;4173;2237	CDC45;FEN1;GINS1;GINS3;GINS4;LIG1;MCM2;MCM3;MCM4;MCM5;MCM6;MCM7;MCM8;PCNA;POLA1;POLA2;PRIM1;PRIM2;RFC2;RFC3;RFC4;RFC5;RPA1;RPA2;RPA3
R-HSA-5693532	DNA Double-Strand Break Repair	-0.675948	-1.83995	0	0.0012017	127	69	5429;5890;472;5883;3981;7517;6047;7156;1763;10635;54107;5810;7516;9025;1017;8924;7311;55183;2139;165918;146956;8914;5591;8467;11073;5427;5884;5982;29086;55775;7336;83695;10038;2547;6613;6118;23514;1111;54962;11200;9656;6117;64421;9156;5984;6119;545;7341;5985;83990;5111;348654;4683;79184;116028;5888;10721;5426;641;5983;3838;80010;63967;2237;675;672;7157;890;580	ATM;ATR;BABAM1;BARD1;BLM;BRCA1;BRCA2;BRCC3;BRIP1;CCNA2;CDK2;CHEK1;CHEK2;CLSPN;DCLRE1C;DNA2;EME1;EXO1;EYA2;FEN1;GEN1;HERC2;KPNA2;LIG4;MDC1;NBN;PARP2;PCNA;POLE;POLE2;POLE3;POLH;POLQ;PRKDC;RAD1;RAD17;RAD51;RAD51AP1;RAD51B;RAD9A;RFC2;RFC3;RFC4;RFC5;RHNO1;RIF1;RMI1;RMI2;RNF168;RNF4;RNF8;RPA1;RPA2;RPA3;SMARCA5;SPIDR;SUMO1;SUMO2;TDP1;TIMELESS;TIPIN;TOP3A;TOPBP1;TP53;UBA52;UBE2V2;XRCC2;XRCC3;XRCC6
R-HSA-9675135	Diseases of DNA repair	-0.772801	-1.8478	0	0.000640908	49	37	5890;472;5883;4913;7156;1763;5395;10635;5810;7516;4595;4292;11073;5884;5982;83695;4436;6118;4437;6117;55247;9156;5984;6119;545;5985;83990;4683;116028;5888;641;5983;2956;80010;675;672;580	ATM;ATR;BARD1;BLM;BRCA1;BRCA2;BRIP1;DNA2;EXO1;MLH1;MSH2;MSH3;MSH6;MUTYH;NBN;NEIL3;NTHL1;PMS2;RAD1;RAD17;RAD51;RAD51AP1;RAD51B;RAD9A;RFC2;RFC3;RFC4;RFC5;RHNO1;RMI1;RMI2;RPA1;RPA2;RPA3;TOP3A;TOPBP1;XRCC2
R-HSA-5693607	Processing of DNA double-strand break ends	-0.755448	-1.86059	0	0.000801134	59	38	6047;7156;1763;5810;9025;1017;8924;7311;165918;8914;11073;5884;5982;29086;7336;83695;6613;6118;1111;54962;9656;6117;9156;5984;6119;545;5985;83990;4683;79184;116028;641;5983;80010;63967;672;890;580	ATR;BABAM1;BARD1;BLM;BRCA1;BRCC3;BRIP1;CCNA2;CDK2;CHEK1;CLSPN;DNA2;EXO1;HERC2;MDC1;NBN;RAD1;RAD17;RFC2;RFC3;RFC4;RFC5;RHNO1;RMI1;RMI2;RNF168;RNF4;RNF8;RPA1;RPA2;RPA3;SUMO2;TIMELESS;TIPIN;TOP3A;TOPBP1;UBA52;UBE2V2
R-HSA-5693567	HDR through Homologous Recombination (HRR) or Single Strand Annealing (SSA): "Homologous DNA Pairing and Strand Exchange"	-0.719756	-1.88309	0	0.000267045	91	54	5429;5890;472;5883;7517;6047;7156;1763;10635;54107;5810;7516;9025;1017;8924;7311;165918;146956;8914;11073;5427;5884;5982;29086;7336;83695;6613;6118;23514;1111;54962;9656;6117;9156;5984;6119;545;5985;83990;5111;348654;4683;79184;116028;5888;5426;641;5983;80010;63967;675;672;890;580	ATM;ATR;BABAM1;BARD1;BLM;BRCA1;BRCA2;BRCC3;BRIP1;CCNA2;CDK2;CHEK1;CLSPN;DNA2;EME1;EXO1;GEN1;HERC2;MDC1;NBN;PCNA;POLE;POLE2;POLE3;POLH;RAD1;RAD17;RAD51;RAD51AP1;RAD51B;RAD9A;RFC2;RFC3;RFC4;RFC5;RHNO1;RMI1;RMI2;RNF168;RNF4;RNF8;RPA1;RPA2;RPA3;SPIDR;SUMO2;TIMELESS;TIPIN;TOP3A;TOPBP1;UBA52;UBE2V2;XRCC2;XRCC3
R-HSA-5693538	Homology Directed Repair	-0.719759	-1.89543	0	0.000400567	97	57	5429;5890;472;5883;7517;6047;7156;1763;10635;54107;5810;7516;9025;1017;8924;7311;165918;146956;8914;11073;5427;5884;5982;29086;7336;83695;10038;6613;6118;23514;1111;54962;9656;6117;9156;5984;6119;545;5985;83990;5111;348654;4683;79184;116028;5888;10721;5426;641;5983;80010;63967;2237;675;672;890;580	ATM;ATR;BABAM1;BARD1;BLM;BRCA1;BRCA2;BRCC3;BRIP1;CCNA2;CDK2;CHEK1;CLSPN;DNA2;EME1;EXO1;FEN1;GEN1;HERC2;MDC1;NBN;PARP2;PCNA;POLE;POLE2;POLE3;POLH;POLQ;RAD1;RAD17;RAD51;RAD51AP1;RAD51B;RAD9A;RFC2;RFC3;RFC4;RFC5;RHNO1;RMI1;RMI2;RNF168;RNF4;RNF8;RPA1;RPA2;RPA3;SPIDR;SUMO2;TIMELESS;TIPIN;TOP3A;TOPBP1;UBA52;UBE2V2;XRCC2;XRCC3
R-HSA-909733	Interferon alpha/beta signaling	-0.787309	-1.98831	0	0	67	32	2634;3661;3716;51447;10581;5696;24138;11274;6773;3430;25939;3433;10379;103;4940;3665;8638;5610;10410;4600;684;6772;3434;4938;54739;3437;9636;4939;2537;4599;8519;3429	ADAR;BST2;EIF2AK2;GBP2;IFI27;IFI35;IFI6;IFIT1;IFIT2;IFIT3;IFIT5;IFITM1;IFITM2;IFITM3;IP6K2;IRF3;IRF7;IRF9;ISG15;JAK1;MX1;MX2;OAS1;OAS2;OAS3;OASL;PSMB8;SAMHD1;STAT1;STAT2;USP18;XAF1
