# Supplementary material for: FER kinase governs invasive growth of head and neck squamous cell carcinoma through dynamic control of growth factor receptor activity
Source: Neoplasia. 2025 Oct 19;70:101241. doi: 10.1016/j.neo.2025.101241 (PMC12569816; doi:10.1016/j.neo.2025.101241)
Supplement: Supplementary file 5 [file mmc5.xlsx]

## Sheet: Unranked GSEA Mol. Function
Supplemental Table 4: Over-representation analysis of highly differentially expressed genes (logFC > 0.4, adj. p < 0.001) based on Gene Ontology (GO) Molecular Function terms in T4 FER-iKD.
Pathway	p-value	Adj. p-value	Odds Ratio	Combined Score	Contributing Genes
growth factor activity (GO:0008083)	1.65156e-06	0.000213052	29.5538	393.474	VEGFC;INHBA;AREG;EREG;HBEGF
receptor ligand activity (GO:0048018)	6.00766e-06	0.000387494	11.7588	141.37	IL1A;CSF2;VEGFC;INHBA;AREG;EREG;HBEGF
epidermal growth factor receptor binding (GO:0005154)	2.85258e-05	0.00122661	60.458	632.675	AREG;EREG;HBEGF
cytokine activity (GO:0005125)	4.7012e-05	0.00132929	14.3627	143.125	IL1A;CSF2;INHBA;CXCL2;CXCL16
collagen binding involved in cell-matrix adhesion (GO:0098639)	5.15228e-05	0.00132929	302.288	2984.64	ITGB1;ITGA2
growth factor receptor binding (GO:0070851)	9.87811e-05	0.0019881	18.7204	172.651	VEGFC;AREG;EREG;HBEGF
cell-matrix adhesion mediator activity (GO:0098634)	0.000107882	0.0019881	181.355	1656.58	ITGB1;ITGA2
actin binding (GO:0003779)	0.000723986	0.0116743	10.8896	78.74	ITGB1;CALD1;ARPC1A;TWF1
phosphatidylinositol bisphosphate binding (GO:1902936)	0.0013184	0.0188971	15.2285	100.985	WDR45B;TWF1;SLC9A1
protein tyrosine kinase activity (GO:0004713)	0.00196344	0.0253283	13.1887	82.206	YES1;TWF1;MET
protease binding (GO:0002020)	0.00252624	0.0296259	12.0358	71.9864	ITGB1;SERPINE1;TNFAIP3
chemokine activity (GO:0008009)	0.00502233	0.0528212	20.5682	108.885	CXCL2;CXCL16
amino acid transmembrane transporter activity (GO:0015171)	0.00568163	0.0528212	19.2524	99.545	SLC38A1;SLC7A11
chemokine receptor binding (GO:0042379)	0.00590974	0.0528212	18.8504	96.7242	CXCL2;CXCL16
polyubiquitin modification-dependent protein binding (GO:0031593)	0.006142	0.0528212	18.4647	94.0337	TNIP2;TNFAIP3
L-amino acid transmembrane transporter activity (GO:0015179)	0.00661886	0.0533646	17.7389	89.0106	SLC38A1;SLC7A11
5'-deoxyribose-5-phosphate lyase activity (GO:0051575)	0.0114482	0.0738412	110.833	495.416	HMGA2
solute:proton antiporter activity (GO:0015299)	0.0114482	0.0738412	110.833	495.416	SLC9A1
endoribonuclease activity, producing 3'-phosphomonoesters (GO:0016892)	0.0114482	0.0738412	110.833	495.416	TSEN34
C-X3-C chemokine binding (GO:0019960)	0.0114482	0.0738412	110.833	495.416	ITGB1
phosphatidylinositol-4,5-bisphosphate binding (GO:0005546)	0.0129093	0.0769652	12.3792	53.8472	TWF1;SLC9A1
collagen receptor activity (GO:0038064)	0.0137225	0.0769652	88.6622	380.247	ITGA2
protein phosphatase 2B binding (GO:0030346)	0.0137225	0.0769652	88.6622	380.247	SLC9A1
3-hydroxyacyl-CoA dehydrogenase activity (GO:0003857)	0.0159916	0.0793429	73.8815	305.551	HADHB
organic acid:sodium symporter activity (GO:0005343)	0.0159916	0.0793429	73.8815	305.551	SLC38A1
minor groove of adenine-thymine-rich DNA binding (GO:0003680)	0.0159916	0.0793429	73.8815	305.551	HMGA2
solute:cation antiporter activity (GO:0015298)	0.0182556	0.0837294	63.3238	253.503	SLC9A1
L-glutamine transmembrane transporter activity (GO:0015186)	0.0182556	0.0837294	63.3238	253.503	SLC38A1
volume-sensitive anion channel activity (GO:0005225)	0.0205145	0.0837294	55.4056	215.341	LRRC8A
activin receptor binding (GO:0070697)	0.0227683	0.0837294	49.2469	186.271	INHBA
enoyl-CoA hydratase activity (GO:0004300)	0.0227683	0.0837294	49.2469	186.271	HADHB
Lys63-specific deubiquitinase activity (GO:0061578)	0.0227683	0.0837294	49.2469	186.271	TNFAIP3
cAMP response element binding (GO:0035497)	0.0227683	0.0837294	49.2469	186.271	HMGA2
DNA-(apurinic or apyrimidinic site) endonuclease activity (GO:0003906)	0.0250171	0.0837294	44.32	163.461	HMGA2
amino acid:sodium symporter activity (GO:0005283)	0.0250171	0.0837294	44.32	163.461	SLC38A1
potassium:proton antiporter activity (GO:0015386)	0.0250171	0.0837294	44.32	163.461	SLC9A1
purine ribonucleotide transmembrane transporter activity (GO:0005346)	0.0250171	0.0837294	44.32	163.461	LRRC8A
RNA polymerase II CTD heptapeptide repeat kinase activity (GO:0008353)	0.0272607	0.0837294	40.2889	145.133	CDK6
adenine nucleotide transmembrane transporter activity (GO:0000295)	0.0272607	0.0837294	40.2889	145.133	LRRC8A
sodium:proton antiporter activity (GO:0015385)	0.0272607	0.0837294	40.2889	145.133	SLC9A1
C2H2 zinc finger domain binding (GO:0070742)	0.0272607	0.0837294	40.2889	145.133	HMGA2
vascular endothelial growth factor receptor binding (GO:0005172)	0.0272607	0.0837294	40.2889	145.133	VEGFC
monovalent cation:proton antiporter activity (GO:0005451)	0.0294994	0.0870969	36.9296	130.117	SLC9A1
5'-nucleotidase activity (GO:0008253)	0.031733	0.0870969	34.0872	117.614	NT5E
L-glutamate transmembrane transporter activity (GO:0005313)	0.031733	0.0870969	34.0872	117.614	SLC7A11
metal ion:proton antiporter activity (GO:0051139)	0.031733	0.0870969	34.0872	117.614	SLC9A1
tRNA-specific ribonuclease activity (GO:0004549)	0.031733	0.0870969	34.0872	117.614	TSEN34
protein phosphatase binding (GO:0019903)	0.0325626	0.087512	7.45041	25.5146	MET;SLC9A1
solute:anion antiporter activity (GO:0140323)	0.0339615	0.0880732	31.6508	107.06	SLC7A11
nucleotidase activity (GO:0008252)	0.0361851	0.0880732	29.5393	98.044	NT5E
DNA binding, bending (GO:0008301)	0.0361851	0.0880732	29.5393	98.044	HMGA2
potassium ion antiporter activity (GO:0022821)	0.0361851	0.0880732	29.5393	98.044	SLC9A1
tropomyosin binding (GO:0005523)	0.0361851	0.0880732	29.5393	98.044	CALD1
cadherin binding (GO:0045296)	0.0377375	0.090074	4.29431	14.0729	ITGB1;CALD1;TWF1
CXCR chemokine receptor binding (GO:0045236)	0.0384036	0.090074	27.6917	90.2638	CXCL2
organic anion transmembrane transporter activity (GO:0008514)	0.0433542	0.0998696	6.34187	19.903	SLC38A1;LRRC8A
cysteine-type endopeptidase inhibitor activity involved in apoptotic process (GO:0043027)	0.047228	0.106884	22.1489	67.6154	BIRC3
K63-linked polyubiquitin modification-dependent protein binding (GO:0070530)	0.0494216	0.109921	21.0931	63.4348	TNFAIP3
