# Supplementary material for: FER kinase governs invasive growth of head and neck squamous cell carcinoma through dynamic control of growth factor receptor activity
Source: Neoplasia. 2025 Oct 19;70:101241. doi: 10.1016/j.neo.2025.101241 (PMC12569816; doi:10.1016/j.neo.2025.101241)
Supplement: Supplementary file 6 [file mmc6.xlsx]

## Sheet: Unranked GSEA Reactome
Supplemental Table 5. Over-representation analysis of highly differentially expressed genes (logFC > 0.4, adj. p < 0.001) based on Reactome pathways in T4 FER iKD
Pathway	p-value	Adj. p-value	Odds Ratio	Combined Score	Contributing Genes
MET Activates PTK2 Signaling	6.0074e-11	2.90758e-08	124.562	2931.63	ITGB1;LAMB3;ITGA2;LAMA3;LAMC2;MET
MET Promotes Cell Motility	4.46423e-10	1.08034e-07	85.3671	1837.93	ITGB1;LAMB3;ITGA2;LAMA3;LAMC2;MET
Signaling by Receptor Tyrosine Kinases	2.06108e-09	3.32521e-07	13.0871	261.743	ITGB1;YES1;LAMB3;ITGA2;LAMA3;VEGFC;FOSB;LAMC2;AREG;MET;EREG;HBEGF
Non-integrin membrane-ECM Interactions (Non-integrin ECM Interactions)	4.33758e-09	5.24847e-07	56.3236	1084.56	ITGB1;SDC4;LAMB3;ITGA2;LAMA3;LAMC2
Laminin Interactions	7.02103e-09	6.79635e-07	97.2146	1825.14	ITGB1;LAMB3;ITGA2;LAMA3;LAMC2
Signal Transduction	1.1004e-08	8.87653e-07	6.14283	112.567	ITGB1;YES1;LAMB3;ITGA2;ARPC1A;LAMA3;SERPINE1;TWF1;TNFAIP3;VEGFC;LAMC2;INHBA;AREG;CXCL2;CXCL16;EREG;RHOB;PSMD2;FOSB;MET;HBEGF;BIRC3
Signaling by MET	2.58563e-08	1.78778e-06	40.8514	713.703	ITGB1;LAMB3;ITGA2;LAMA3;LAMC2;MET
Signaling by Overexpressed Wild-Type EGFR in Cancer (EGFR signaling in Cancer)	6.32469e-07	3.40128e-05	278.358	3973.18	AREG;EREG;HBEGF
Inhibition of Signaling by Overexpressed EGFR (EGFR Inhibition of Signaling)	6.32469e-07	3.40128e-05	278.358	3973.18	AREG;EREG;HBEGF
EGFR Interacts With Phospholipase C-gamma ( EGFR Interacts With PLCγ)	9.4718e-07	4.58435e-05	231.953	3217.14	AREG;EREG;HBEGF
Type I Hemidesmosome Assembly	1.85455e-06	8.16004e-05	173.948	2295.74	LAMB3;LAMA3;LAMC2
Dissolution of Fibrin Clot	3.20423e-06	0.000119296	139.144	1760.32	SERPINE2;PLAU;SERPINE1
GRB2 Events in EGFR Signaling	3.20423e-06	0.000119296	139.144	1760.32	AREG;EREG;HBEGF
Hemostasis	3.68051e-06	0.000127241	7.67456	96.0276	ITGB1;YES1;SDC4;SERPINE2;PLAU;ITGA2;SERPINE1;VEGFC;SLC7A11;RHOB
SHC1 Events in EGFR Signaling	4.07155e-06	0.000131375	126.488	1569.91	AREG;EREG;HBEGF
Anchoring Fibril Formation	5.08124e-06	0.00014706	115.942	1413.33	LAMB3;LAMA3;LAMC2
Extracellular Matrix Organization	5.16534e-06	0.00014706	12.044	146.618	ITGB1;SDC4;LAMB3;ITGA2;LAMA3;SERPINE1;LAMC2
GAB1 Signalosome	7.56953e-06	0.000196889	99.3688	1171.69	AREG;EREG;HBEGF
Cell Junction Organization	7.7291e-06	0.000196889	21.2238	249.815	ITGB1;LAMB3;LAMA3;LAMC2;CLDN1
Estrogen-dependent Nuclear Events Downstream of ESR-membrane Signaling	2.22779e-05	0.000539125	66.2226	709.371	AREG;EREG;HBEGF
Signaling by EGFR in Cancer	2.52751e-05	0.00058253	63.2093	669.114	AREG;EREG;HBEGF
ECM Proteoglycans	2.78333e-05	0.000612332	26.2989	275.857	ITGB1;ITGA2;LAMA3;SERPINE1
Cell-Cell Communication	2.95622e-05	0.000622092	15.8874	165.689	ITGB1;LAMB3;LAMA3;LAMC2;CLDN1
Syndecan Interactions	3.20399e-05	0.000646138	57.936	599.553	ITGB1;SDC4;ITGA2
Constitutive Signaling by Aberrant PI3K in Cancer	3.94005e-05	0.000762794	23.9602	242.998	AREG;MET;EREG;HBEGF
EGFR Downregulation	4.89213e-05	0.000910689	49.6495	492.786	AREG;EREG;HBEGF
MET Interacts With TNS Proteins	5.15228e-05	0.000923594	302.288	2984.64	ITGB1;MET
PI3K AKT Signaling in Cancer	0.000118304	0.00204484	17.8329	161.249	AREG;MET;EREG;HBEGF
PI5P, PP2A and IER3 Regulate PI3K AKT Signaling	0.000122521	0.00204484	17.6653	159.116	AREG;MET;EREG;HBEGF
Negative Regulation of the PI3K AKT Network	0.000155158	0.00250322	16.5748	145.378	AREG;MET;EREG;HBEGF
CHL1 Interactions	0.000184399	0.002879	129.526	1113.72	ITGB1;ITGA2
Signaling by ERBB2	0.000206893	0.00312925	29.5502	250.684	YES1;EREG;HBEGF
Axon Guidance	0.000218497	0.00320462	6.52742	55.0179	ITGB1;YES1;PSMD2;ITGA2;ARPC1A;MET;RHOB
PI3K Events in ERBB4 Signaling	0.000230161	0.00327642	113.33	949.331	EREG;HBEGF
Signaling by EGFR	0.000246089	0.00340306	27.773	230.789	AREG;EREG;HBEGF
Nervous System Development	0.000290728	0.00390868	6.21603	50.6178	ITGB1;YES1;PSMD2;ITGA2;ARPC1A;MET;RHOB
Clathrin-mediated Endocytosis	0.000341402	0.00440468	13.3826	106.826	ARPC1A;AREG;EREG;HBEGF
RAF MAP Kinase Cascade	0.000345822	0.00440468	9.23734	73.6178	PSMD2;AREG;MET;EREG;HBEGF
Assembly of Collagen Fibrils and Other Multimeric Structures	0.000373242	0.00463202	23.9326	188.907	LAMB3;LAMA3;LAMC2
MAPK1 MAPK3 Signaling	0.00038317	0.00463635	9.02622	71.0096	PSMD2;AREG;MET;EREG;HBEGF
ERBB2 Activates PTK6 Signaling	0.000397197	0.00468887	82.4091	645.352	EREG;HBEGF
Semaphorin Interactions	0.000430007	0.00495532	22.7522	176.368	ITGB1;MET;RHOB
PIP3 Activates AKT Signaling	0.000452111	0.00508888	8.69477	66.9635	PSMD2;AREG;MET;EREG;HBEGF
SHC1 Events in ERBB4 Signaling	0.000462719	0.00508991	75.5379	580.009	EREG;HBEGF
ERBB2 Regulates Cell Motility	0.000533125	0.00573406	69.7238	525.491	EREG;HBEGF
Diseases of Signal Transduction by Growth Factor Receptors and Second Messengers	0.000554868	0.00578088	6.57607	49.2993	YES1;PSMD2;AREG;MET;EREG;HBEGF
Signaling by Interleukins	0.000561366	0.00578088	6.56099	49.1099	ITGB1;IL1A;YES1;TNIP2;PSMD2;CXCL2
PI3K Events in ERBB2 Signaling	0.000608395	0.00588926	64.7403	479.381	EREG;HBEGF
Platelet Adhesion to Exposed Collagen	0.000608395	0.00588926	64.7403	479.381	ITGB1;ITGA2
GRB2 Events in ERBB2 Signaling	0.000608395	0.00588926	64.7403	479.381	EREG;HBEGF
Infectious Disease	0.000657219	0.00623713	3.98262	29.1826	ITGB1;IL1A;NT5E;YES1;SDC4;PSMD2;ARPC1A;SERPINE1;MET;HBEGF
Extra-nuclear Estrogen Signaling	0.000684708	0.00637305	19.2655	140.378	AREG;EREG;HBEGF
MAPK Family Signaling Cascades	0.000747418	0.00682548	7.75318	55.8142	PSMD2;AREG;MET;EREG;HBEGF
Disease	0.000761972	0.00682953	3.31742	23.8178	ITGB1;YES1;SDC4;ARPC1A;SERPINE1;AREG;EREG;IL1A;NT5E;CDK6;PSMD2;MET;HBEGF
Intracellular Signaling by Second Messengers	0.000825206	0.00726181	7.57873	53.808	PSMD2;AREG;MET;EREG;HBEGF
ESR-mediated Signaling	0.000980201	0.00847173	10.0132	69.3688	FOSB;AREG;EREG;HBEGF
Nuclear Events Mediated by NFE2L2	0.00105429	0.00895224	16.5033	113.128	PSMD2;SLC7A11;AREG
SHC1 Events in ERBB2 Signaling	0.00116092	0.00938088	45.3045	306.193	EREG;HBEGF
Signaling by ERBB2 TMD JMD Mutants	0.00116092	0.00938088	45.3045	306.193	EREG;HBEGF
Collagen Formation	0.00116292	0.00938088	15.9318	107.649	LAMB3;LAMA3;LAMC2
Sema4D in Semaphorin Signaling	0.00138302	0.0109735	41.1818	271.12	MET;RHOB
Basigin Interactions	0.00150109	0.0115322	39.3893	256.092	ITGB1;SLC7A11
Signaling by ERBB2 KD Mutants	0.00150109	0.0115322	39.3893	256.092	EREG;HBEGF
Signaling by ERBB2 in Cancer	0.0016238	0.0120911	37.7462	242.443	EREG;HBEGF
TNFR1-induced Proapoptotic Signaling	0.0016238	0.0120911	37.7462	242.443	TNFAIP3;BIRC3
Interleukin-1 Signaling	0.00166725	0.0122265	13.9922	89.5026	IL1A;TNIP2;PSMD2
Cell Recruitment (Pro-Inflammatory Response)	0.00175114	0.012464	36.2345	229.998	IL1A;NT5E
Purinergic Signaling in Leishmaniasis Infection	0.00175114	0.012464	36.2345	229.998	IL1A;NT5E
Cargo Recognition for Clathrin-Mediated Endocytosis	0.00181155	0.0127071	13.5787	85.7298	AREG;EREG;HBEGF
Cytokine Signaling in Immune System	0.00184239	0.0127388	4.47784	28.1956	ITGB1;IL1A;YES1;TNIP2;PSMD2;CXCL2;BIRC3
BMAL1 CLOCK,NPAS2 Activates Circadian Gene Expression	0.00188309	0.0128368	34.8392	218.61	SERPINE1;ARNTL2
Transport of Inorganic Cations Anions and Amino Acids Oligopeptides	0.00191196	0.0128526	13.3162	83.3544	SLC38A1;SLC7A11;SLC9A1
Cell Surface Interactions at the Vascular Wall	0.00199622	0.0132094	8.20337	50.9963	ITGB1;YES1;SDC4;SLC7A11
Downregulation of ERBB2 Signaling	0.00201962	0.0132094	33.5471	208.155	EREG;HBEGF
Parasitic Infection Pathways	0.002395	0.0152523	7.79016	47.0087	IL1A;NT5E;YES1;ARPC1A
Leishmania Infection	0.002395	0.0152523	7.79016	47.0087	IL1A;NT5E;YES1;ARPC1A
Nuclear Signaling by ERBB4	0.00245653	0.015441	30.1879	181.399	EREG;HBEGF
KEAP1-NFE2L2 Pathway	0.00258743	0.0157977	11.9314	71.0767	PSMD2;SLC7A11;AREG
Amino Acid Transport Across the Plasma Membrane	0.0026112	0.0157977	29.2126	173.755	SLC38A1;SLC7A11
TNFR1-induced NF-kappa-B Signaling Pathway	0.0026112	0.0157977	29.2126	173.755	TNFAIP3;BIRC3
NOD1 2 Signaling Pathway	0.00327448	0.0195198	25.8688	148.011	TNFAIP3;BIRC3
Deubiquitination	0.00330707	0.0195198	7.10317	40.5711	TNIP2;PSMD2;TNFAIP3;BIRC3
Signaling by Nuclear Receptors	0.00339613	0.019804	7.04905	40.0747	FOSB;AREG;EREG;HBEGF
Ovarian Tumor Domain Proteases	0.00363261	0.0209307	24.4681	137.457	TNIP2;TNFAIP3
Cellular Responses to Stimuli	0.00389152	0.0221588	3.89038	21.5876	ITGB1;IL1A;CDK6;PSMD2;HMGA2;SLC7A11;AREG
Degradation of the Extracellular Matrix	0.00408967	0.0227517	10.0918	55.4979	LAMB3;LAMA3;LAMC2
Interleukin-1 Family Signaling	0.00408967	0.0227517	10.0918	55.4979	IL1A;TNIP2;PSMD2
EPHB-mediated Forward Signaling	0.00420244	0.0231134	22.6295	123.831	YES1;ARPC1A
Interleukin-10 Signaling	0.00502233	0.0273124	20.5682	108.885	IL1A;CXCL2
Regulation of TNFR1 Signaling	0.00590974	0.0317813	18.8504	96.7242	TNFAIP3;BIRC3
Signaling by TGFB Family Members	0.00603178	0.0320811	8.74124	44.674	ITGB1;SERPINE1;INHBA
Cellular Senescence	0.00667197	0.0351004	8.41889	42.1773	IL1A;CDK6;HMGA2
Signaling by Non-Receptor Tyrosine Kinases	0.00711206	0.0366195	17.0678	84.4165	EREG;HBEGF
Signaling by PTK6	0.00711206	0.0366195	17.0678	84.4165	EREG;HBEGF
Chemokine Receptors Bind Chemokines	0.00762144	0.0388292	16.4455	80.201	CXCL2;CXCL16
Signaling by ERBB4	0.00788215	0.0397392	16.151	78.2217	EREG;HBEGF
TNF Signaling	0.00814685	0.0406503	15.8668	76.3214	TNFAIP3;BIRC3
Nucleotide-binding Domain, Leucine Rich Repeat Containing Receptor (NLR) Signaling Pathways	0.00868814	0.0424754	15.3274	72.7408	TNFAIP3;BIRC3
Regulated Necrosis	0.00868814	0.0424754	15.3274	72.7408	IL1A;BIRC3
Cellular Responses to Stress	0.00892063	0.0431758	3.68239	17.3787	IL1A;CDK6;PSMD2;HMGA2;SLC7A11;AREG
